# Supplementary material for: Characterization of key triacylglycerol biosynthesis processes in rhodococci
Source: Sci Rep. 2016 Apr 29;6:24985. doi: 10.1038/srep24985 (PMC4850399; doi:10.1038/srep24985)
Supplement: Supplementary Dataset [file srep24985-s2.xls]

## Sheet: All
#ID	Gene_ID	ID_old	Product	N–E/N+E	Adjusted_p_value	N+S/N+E	Adjusted_p_value	N–S/N–E	Adjusted_p_value	N–S/N+S	Adjusted_p_value	RPKM_N+E	RPKM_N+S	RPKM_N–E	RPKM_N–S
RHA1_RS00005			hypothetical protein	2.86665	NA	4.3154	NA	1.06703	NA	-1.41082	NA	0	11.8376	8.73116	6.33773
RHA1_RS00010		RHA1_ro00001	hypothetical protein	2.43795	NA	4.38762	NA	2.12062	NA	1.1783	NA	0	4.11482	1.16616	4.13535
RHA1_RS00015			SAM-dependent methlyltransferase	NA	NA	NA	NA	NA	NA	NA	NA	0	0	0	0
RHA1_RS00020			hypothetical protein	NA	NA	NA	NA	NA	NA	NA	NA	0	0	0	0
RHA1_RS00025			hypothetical protein	2.04471	NA	1.09669	NA	-2.25456	NA	-1.20925	NA	0	0	2.13348	0
RHA1_RS00030			short-chain dehydrogenase	NA	NA	NA	NA	NA	NA	NA	NA	0	0	0	0
RHA1_RS00035	atf14b	RHA1_ro00005	diacylglycerol O-acyltransferase	1.13664	NA	2.29319	NA	3.39091	NA	1.68074	NA	0	0.856339	0	2.19638
RHA1_RS00040			hypothetical protein	NA	NA	NA	NA	NA	NA	NA	NA	0	0	0	0
RHA1_RS00045			transcription factor WhiB family protein	NA	NA	NA	NA	NA	NA	NA	NA	0	0	0	0
RHA1_RS00050			hypothetical protein	1.09221	NA	1.10003	NA	1.26853	NA	1.25951	NA	0	0	0	0.37947
RHA1_RS00055		RHA1_ro00007	hypothetical protein	NA	NA	NA	NA	NA	NA	NA	NA	0	0	0	0
RHA1_RS00060			hypothetical protein	NA	NA	NA	NA	NA	NA	NA	NA	0	0	0	0
RHA1_RS00065		RHA1_ro00008	hypothetical protein	1.09221	NA	1.10003	NA	1.26853	NA	1.25951	NA	0	0	0	1.80725
RHA1_RS00070			transposase	1.54769	0.574313	3.9815	0.00559933	1.36207	0.690599	-1.8887	0.15139	14.6763	51.8044	21.9556	26.4455
RHA1_RS00075			hypothetical protein	1.136	NA	2.34144	NA	3.02216	NA	1.46627	NA	0	1.68707	0	3.50737
RHA1_RS00080			transposase	1.08576	NA	1.9251	NA	1.25	NA	-1.41844	NA	0	0.7101	0	0.304876
RHA1_RS00085			ATP/GTP-binding protein	NA	NA	NA	NA	NA	NA	NA	NA	0	0	0	0
RHA1_RS00090			hypothetical protein	3.72146	NA	-1.17326	0.90617	-1.43286	NA	3.04724	0.207502	27.4949	11.848	110.416	67.4021
RHA1_RS00095		RHA1_ro00012	glutaredoxin	1.40222	NA	-1.05232	0.968077	1.32864	NA	1.96053	0.428071	42.8217	32.8748	65.8368	74.5136
RHA1_RS00100		RHA1_ro00013	transposase	1.19188	NA	4.5217	NA	4.50066	NA	1.18634	NA	0	4.18867	0	3.99667
RHA1_RS00105		RHA1_ro00014	oxidoreductase	2.49366	NA	5.36176	NA	1.54389	NA	-1.39269	0.773796	1.34121	11.16	4.4803	9.29947
RHA1_RS00110		RHA1_ro00015	ATP-dependent DNA ligase	1.53869	0.644047	10.6331	1.97616e-06	1.45956	0.656534	-4.73462	2.69509e-05	10.5755	104.993	16.8721	21.6258
RHA1_RS00115		RHA1_ro00016	hypothetical protein	-3.80914	NA	1.4551	NA	1.88809	NA	-2.9356	NA	12.7033	13.6852	0	4.36037
RHA1_RS00120		RHA1_ro00017	magnesium ABC transporter ATPase	1.88294	NA	1.46672	NA	-4.00836	NA	-3.12233	NA	6.4331	10.4717	13.6592	1.6914
RHA1_RS00125		RHA1_ro00019	membrane protein	2.21941	0.343911	1.08468	0.942444	-2.1778	NA	-1.06434	0.950081	72.6234	67.7388	176.215	63.7602
RHA1_RS00130		RHA1_ro00021	universal stress protein	1.75303	0.376269	1.0978	0.904384	-1.31579	0.708543	1.21361	0.753645	36.6221	27.6202	57.6587	43.0946
RHA1_RS00135		RHA1_ro00022	hypothetical protein	-1.3442	NA	-3.97097	NA	-1.84238	NA	1.60344	NA	9.22166	0	4.65291	2.25893
RHA1_RS00140	atf1	RHA1_ro00023	diacylglycerol O-acyltransferase	-2.05484	NA	-2.21375	NA	1.10732	NA	1.19295	NA	8.79231	1.97918	3.81662	3.75683
RHA1_RS00145	atf2	RHA1_ro00024	diacylglycerol O-acyltransferase	-1.71883	0.433296	-2.89605	0.0856723	-1.07328	0.94192	1.56986	0.506303	39.1709	8.84579	19.7683	17.4185
RHA1_RS00150		RHA1_ro00025	hypothetical protein	-1.65425	0.390358	-1.94872	0.209297	1.30852	0.703669	1.54145	0.405577	110.608	40.1206	56.5055	75.3933
RHA1_RS00155		RHA1_ro00026	universal stress protein	-1.01551	0.987756	-2.15724	0.307315	-1.50768	NA	1.40898	0.659722	39.9412	14.4985	35.7585	21.5504
RHA1_RS00160		RHA1_ro00027	hypothetical protein	-1.54882	0.492297	-1.65639	0.383511	1.02569	0.978361	1.09693	0.88428	54.0056	24.6618	31.4282	30.2104
RHA1_RS00165		RHA1_ro00028	universal stress protein	1.00285	0.99684	-7.6871	0.000207972	-3.62693	0.00127916	2.1255	0.234871	108.052	6.90817	101.529	25.2892
RHA1_RS00170		RHA1_ro00029	ABC transporter permease	-1.0346	0.939895	-3.28711	7.90071e-05	-2.6449	0.000110475	1.20125	0.645354	263.913	61.0047	230.394	80.7224
RHA1_RS00175		RHA1_ro00030	ABC transporter	-1.21146	0.569293	-3.67754	1.36416e-06	-1.92421	0.00825669	1.57759	0.136654	330.869	69.5596	252.509	121.595
RHA1_RS00180		RHA1_ro00031	hypothetical protein	1.49776	0.0773226	-4.82666	1.06158e-10	-2.37828	6.70096e-06	3.03967	5.56247e-06	452.708	77.1887	622.784	242.848
RHA1_RS00185		RHA1_ro00032	hydrogenase maturation protease	-1.61302	NA	1.553	NA	2.94026	NA	1.17375	NA	2.66522	7.69956	0	6.45216
RHA1_RS00190		RHA1_ro00033	dehydrogenase	-2.20339	NA	1.29347	NA	3.86009	NA	1.3544	NA	1.92934	2.00673	0	3.80913
RHA1_RS00195		RHA1_ro00034	oxidoreductase	-1.6589	NA	-3.28307	NA	1.2502	NA	2.47422	NA	5.41732	0	1.76704	3.13308
RHA1_RS00200		RHA1_ro00035	oxidoreductase	-3.56928	NA	-3.52894	NA	2.75303	NA	2.72192	NA	5.01533	0	0	2.90059
RHA1_RS00205		RHA1_ro00036	crotonobetainyl-CoA:carnitine CoA-transferase	-2.80841	NA	-1.16846	NA	1.28833	NA	-1.86561	NA	8.09949	7.79956	0	1.71336
RHA1_RS00210		RHA1_ro00037	4Fe-4S ferredoxin	-2.98986	0.186179	-4.46518	0.061858	1.06937	NA	1.59705	0.618286	34.0586	5.35242	9.84118	9.45586
RHA1_RS00215		RHA1_ro00038	hypothetical protein	-1.46125	NA	-5.18683	NA	-3.25527	NA	1.09042	0.9526	68.4804	4.60054	37.4438	10.1361
RHA1_RS00220	atf3	RHA1_ro00039	diacylglycerol O-acyltransferase	-1.26745	0.671164	-2.80795	0.0255088	-1.69488	0.270945	1.30713	0.627589	57.8306	15.8132	41.4355	22.7195
RHA1_RS00225		RHA1_ro00040	hypothetical protein	1.22936	0.6567	-1.33702	0.509292	-1.84357	0.0758796	-1.12161	0.791958	363.026	222.506	387.076	207.254
RHA1_RS00230		RHA1_ro00041	esterase	6.80134	NA	4.08957	NA	-1.2045	NA	1.38074	NA	0	4.24307	6.01252	5.35576
RHA1_RS00235		RHA1_ro00042	universal stress protein	-4.41732	NA	-4.32325	NA	1.33779	NA	1.3093	NA	16.7834	1.47594	1.58008	3.51872
RHA1_RS00240		RHA1_ro00044	flavodoxin	1.0058	0.993984	-3.3374	0.0104045	-2.19519	0.0550165	1.52913	0.432052	164.871	45.8872	154.589	63.3277
RHA1_RS00245		RHA1_ro00045	haloacid dehalogenase	1.22263	0.752321	1.02779	0.967741	-1.1603	0.818318	1.02523	0.965791	16.1437	15.2373	18.085	15.0126
RHA1_RS00250		RHA1_ro00046	hypothetical protein	1.04168	0.916417	-3.51372	1.75094e-06	-2.06481	0.00082037	1.77265	0.0434599	444.794	112.588	424.046	191.095
RHA1_RS00255		RHA1_ro00047	hypothetical protein	-1.35637	0.353376	-2.58204	0.000748213	1.30511	0.425393	2.48447	0.000606081	572.3	160.552	378.856	467.799
RHA1_RS00260		RHA1_ro00048	LuxR family transcriptional regulator	-1.69946	0.0331108	-2.05111	0.00237162	1.03745	0.930773	1.25212	0.410305	502.314	203.312	244.865	260.64
RHA1_RS00265		RHA1_ro00049	histidine kinase	1.24	0.507245	2.9113	1.29877e-07	-1.17371	0.646049	-2.75567	3.73362e-08	105.326	244.987	111.416	94.7676
RHA1_RS00270		RHA1_ro00050	universal stress protein	-1.42328	0.16903	-1.83993	0.00752786	-1.17463	0.62448	1.10055	0.738274	400.012	165.39	255.245	203.158
RHA1_RS00275		RHA1_ro00051	cation transporting ATPase	-1.7409	0.134523	-6.8415	3.68888e-06	-1.73531	0.156616	2.26465	0.0769942	138.613	16.183	72.3258	38.4768
RHA1_RS00280			hypothetical protein	-1.15071	0.757967	-2.38834	0.00877657	-1.28635	0.548532	1.61352	0.16649	527.538	149.486	418.615	304.208
RHA1_RS00285		RHA1_ro00054	acyl-CoA synthetase	-1.48481	0.16903	-3.65604	1.03665e-06	-1.24929	0.523625	1.97096	0.0152011	576.134	131.875	333.585	261.721
RHA1_RS00290		RHA1_ro00055	ATPase AAA	-1.14054	0.752064	-5.51544	2.956e-07	-3.11421	1.54444e-05	1.55283	0.275643	157.419	25.2127	128.794	37.1928
RHA1_RS00295		RHA1_ro00056	phosphofructokinase	-1.26445	0.539436	-4.94975	1.50615e-06	-3.53427	3.37764e-06	1.1076	0.833411	231.821	38.9818	168.395	43.9445
RHA1_RS00300			hypothetical protein	1.34123	NA	-7.41074	NA	-4.7158	NA	2.1077	0.559609	73.7995	0	92.632	15.6196
RHA1_RS00305		RHA1_ro00057	3-oxoacyl-ACP synthase	-1.19358	0.442612	-4.31525	4.09759e-14	-2.82139	1.28105e-10	1.28141	0.309648	724.346	127.525	549.518	183.398
RHA1_RS00310		RHA1_ro00058	3-oxoacyl-ACP synthase	-1.20235	0.257269	-2.61064	1.62359e-13	-1.88451	2.95252e-07	1.15217	0.393869	1332.37	417.544	997.431	501.056
RHA1_RS00315		RHA1_ro00059	hypothetical protein	-1.20729	0.492424	-4.47499	6.42892e-11	-3.24702	6.14531e-10	1.14155	0.683594	784.661	145.118	600.566	169.874
RHA1_RS00320		RHA1_ro00060	membrane protein	-1.94664	0.0352178	-7.35166	7.29912e-08	-3.68598	2.13385e-05	1.02458	0.968069	835.529	78.2183	387.806	97.2116
RHA1_RS00325		RHA1_ro00061	universal stress protein	-2.27891	0.00701904	-17.182	1.45296e-09	-2.62683	0.00241563	2.87023	0.0485552	263.921	7.30492	102.968	36.9103
RHA1_RS00330			potassium channel protein	-2.45672	NA	-9.81884	0.00971176	-1.79434	NA	2.22741	0.442038	46.2695	1.4895	16.2731	8.01088
RHA1_RS00335		RHA1_ro00063	membrane protein	-1.24626	0.752064	1.22335	0.731501	-1.16634	0.836018	-1.77823	0.186602	202.13	205.241	130.36	118.896
RHA1_RS00340			hypothetical protein	1.16244	NA	1.61923	NA	-2.5401	NA	-3.53827	NA	10.252	18.2523	11.9041	3.54859
RHA1_RS00345		RHA1_ro00065	membrane protein	-1.29786	0.788776	-1.57284	0.586534	1.40408	NA	1.70156	0.461027	17.2041	7.66836	13.4777	16.0799
RHA1_RS00350		RHA1_ro00066	transcriptional regulator	1.14549	NA	1.15834	NA	6.29501	NA	6.22518	NA	0	0	0	14.3192
RHA1_RS00355			hydrolase	1.09221	NA	1.10003	NA	1.26853	NA	1.25951	NA	0	0	0	1.24461
RHA1_RS00360			hydrolase	NA	NA	NA	NA	NA	NA	NA	NA	0	0	0	0
RHA1_RS00365		RHA1_ro00068	transcriptional regulator	1.52637	0.42343	3.35041	0.000581133	4.3417	4.03572e-06	1.97798	0.0171473	45.8893	139.704	61.3807	283.082
RHA1_RS00370		RHA1_ro00069	hypothetical protein	1.48236	0.727176	5.62921	0.00712876	3.44878	NA	-1.10111	0.885313	7.95366	46.859	10.8013	42.922
RHA1_RS00375		RHA1_ro00070	hypothetical protein	1.22788	0.573334	3.54883	2.41791e-09	-1.13882	0.740405	-3.29143	2.57426e-10	181.313	524.029	210.923	168.416
RHA1_RS00380		RHA1_ro00071	major facilitator transporter	1.08919	NA	1.09699	NA	1.55661	NA	1.54555	NA	0	0	0	0.534125
RHA1_RS00385		RHA1_ro00072	peptide synthetase	3.80767	NA	2.89127	NA	-2.45415	NA	-1.8635	NA	0.398772	1.40165	2.26305	0.646401
RHA1_RS00390		RHA1_ro00073	ATPase	1.15509	NA	1.02658	NA	1.14419	NA	1.28742	NA	2.66522	1.84808	3.56381	3.62281
RHA1_RS00395		RHA1_ro00074	transcriptional regulator	1.22726	0.847287	-1.42251	0.711672	2.01844	NA	3.52377	0.056419	26.1996	16.37	25.8166	60.6658
RHA1_RS00400	pap2	RHA1_ro00075	phosphatidic acid phosphatase	NA	NA	NA	NA	NA	NA	NA	NA	0	0	0	0
RHA1_RS00405		RHA1_ro00076	membrane protein	1.10293	0.826537	2.80799	8.39874e-06	-1.76169	0.0512273	-4.48515	7.22217e-13	310.562	721.394	327.537	168.09
RHA1_RS00410		RHA1_ro00077	alkylhydroperoxidase	1.87953	NA	1.08648	NA	-2.85203	NA	-1.64863	0.653965	14.4967	9.66371	26.3945	7.69763
RHA1_RS00415		RHA1_ro00078	Zn-containing alcohol dehydrogenase, C-terminal	1.35828	0.750886	3.09148	0.0613659	-1.03329	NA	-2.3518	0.099186	40.2313	106.152	49.5542	44.2785
RHA1_RS00420		RHA1_ro00079	integrase	-3.73382	NA	-1.71367	NA	3.0123	NA	1.38252	0.764494	14.8659	6.933	1.55357	9.85428
RHA1_RS00425		RHA1_ro00080	transposase	-1.24564	NA	1.67911	0.634189	2.18736	NA	1.0458	0.967521	23.3917	33.2968	12.1833	39.4322
RHA1_RS00430		RHA1_ro00081	alcohol dehydrogenase	NA	NA	NA	NA	NA	NA	NA	NA	0	0	0	0
RHA1_RS00435		RHA1_ro00082	membrane protein	2.28661	NA	3.02403	NA	-2.86097	NA	-3.78362	NA	0	3.95109	1.52291	0
RHA1_RS00440		RHA1_ro00083	hypothetical protein	2.16284	NA	2.23765	NA	1.40935	NA	1.36224	0.791259	5.50694	11.4557	19.0249	21.9067
RHA1_RS00445		RHA1_ro00084	copper-binding protein	1.04467	NA	1.7666	0.55723	1.80186	NA	1.06552	0.94931	16.6004	26.6931	15.1684	29.0883
RHA1_RS00450		RHA1_ro00085	enoyl-CoA hydratase	1.35403	0.709152	-1.66658	0.51993	1.10093	NA	2.48435	0.14091	36.3557	17.4349	40.6466	46.2225
RHA1_RS00455		RHA1_ro00086	hypothetical protein	-2.79268	0.217678	-1.36104	0.710246	4.95471	NA	2.41472	0.142608	19.365	9.73015	3.86609	30.0003
RHA1_RS00460	atf4	RHA1_ro00087	diacylglycerol O-acyltransferase	2.04351	0.0348346	3.7525	1.92032e-06	-1.23791	0.621603	-2.27317	0.000885469	48.4099	160.262	87.6186	71.2509
RHA1_RS00465		RHA1_ro00088	hypothetical protein	1.97923	0.244912	2.13909	0.153361	1.16713	0.822668	1.0799	0.891389	23.4972	39.5123	42.7387	46.3835
RHA1_RS00470			hypothetical protein	1.23016	0.84932	2.17465	0.280478	1.19399	NA	-1.48057	0.555679	64.9137	142.138	72.0498	86.729
RHA1_RS00475		RHA1_ro00089	sulfate transporter	-1.08119	0.928898	1.16873	0.830458	2.23194	0.138595	1.7663	0.234871	68.0996	65.7496	54.2391	125.497
RHA1_RS00480		RHA1_ro00090	trehalose-phosphate synthase	1.04246	0.97397	1.54516	0.580991	2.61169	NA	1.76202	0.351376	11.077	17.1956	11.5085	27.3934
RHA1_RS00485		RHA1_ro00091	hypothetical protein	1.12667	NA	1.13816	NA	4.30129	NA	4.25789	NA	0	0	0	3.77754
RHA1_RS00490		RHA1_ro00092	glycosyl transferase family 1	-1.71381	NA	-1.70203	NA	1.15328	NA	1.14535	NA	1.56327	0	0	0.350875
RHA1_RS00495		RHA1_ro00093	hypothetical protein	1.51728	NA	-1.6451	NA	-1.39909	NA	1.78408	NA	1.77045	0	2.78894	1.58951
RHA1_RS00500		RHA1_ro00094	sugar transferase	1.09221	NA	1.10003	NA	1.36574	NA	1.35603	NA	0	0	0	0.675162
RHA1_RS00505		RHA1_ro00095	transcription antitermination regulator	-2.61118	NA	-1.06267	NA	3.12537	NA	1.27192	NA	11.7148	6.73076	1.80142	11.9397
RHA1_RS00510		RHA1_ro00096	hypothetical protein	2.71487	NA	2.79848	0.343098	1.63322	NA	1.58442	0.625925	3.08551	7.69275	8.02299	13.889
RHA1_RS00515		RHA1_ro00097	hypothetical protein	2.42468	NA	7.76807	NA	2.08114	NA	-1.53942	NA	0	38.4372	5.44664	19.9468
RHA1_RS00520		RHA1_ro00098	RNA polymerase sigma factor SigF	-1.24535	0.791715	-1.11422	0.889174	1.78385	0.387909	1.59603	0.410255	47.4833	30.1659	37.621	57.6604
RHA1_RS00525		RHA1_ro00099	anti-sigma factor	-1.07115	0.870379	1.23988	0.480935	1.08794	0.836453	-1.22075	0.456676	409.988	405.07	334.529	351.769
RHA1_RS00530		RHA1_ro00100	cold-shock protein	1.38662	0.34829	3.21412	5.05239e-07	-1.64223	0.0888422	-3.8066	1.2977e-10	329.983	920.904	411.475	240.805
RHA1_RS00535	dps1	RHA1_ro00101	DNA protection during starvation protein	1.15221	0.654197	-2.09564	0.000851669	1.14633	0.690599	2.76795	7.33652e-07	1517.62	586.716	1511.33	1715.83
RHA1_RS00540		RHA1_ro00102	csbD family protein	-1.03586	0.923983	-1.26391	0.371024	1.4724	0.0952359	1.79656	0.00343732	1629.85	1007.19	1342.54	1989.53
RHA1_RS00545		RHA1_ro00103	membrane protein	-1.75803	0.0220167	-2.10129	0.00127926	2.00137	0.00279003	2.39216	5.61171e-05	2440.32	902.067	1171.26	2379.56
RHA1_RS00550		RHA1_ro00104	membrane protein	-1.57582	0.604208	1.13387	0.879663	1.62337	NA	-1.10066	0.89525	49.3639	45.0449	26.8444	43.4203
RHA1_RS00555		RHA1_ro00105	membrane protein	1.26815	0.851785	2.08701	0.403762	1.94317	NA	1.18075	0.842168	21.5048	44.1509	25.6669	46.6496
RHA1_RS00560			hypothetical protein	1.4961	NA	-2.18578	NA	1.53118	NA	5.00719	NA	10.5259	0	21.1122	27.7708
RHA1_RS00565		RHA1_ro00106	membrane protein	-1.94674	0.426575	-1.25988	0.786669	2.06099	NA	1.33382	0.681652	84.2946	57.3898	32.59	76.9116
RHA1_RS00570		RHA1_ro00107	hypothetical protein	-1.21384	NA	1.69627	0.585765	2.73	NA	1.32589	0.746886	19.4356	24.0244	9.54565	38.1825
RHA1_RS00575		RHA1_ro00108	cutinase	-1.82449	0.00273646	1.10532	0.676819	2.26986	5.22818e-06	1.12556	0.559962	214.926	197.427	101.129	229.801
RHA1_RS00580			hypothetical protein	1.08919	NA	1.09699	NA	1.55661	NA	1.54555	NA	0	0	0	4.12278
RHA1_RS00585		RHA1_ro00110	transcription antitermination regulator	1.56087	0.543195	2.06051	0.216526	1.7433	0.36501	1.32057	0.608118	29.3252	47.0559	44.0254	72.8277
RHA1_RS00590			anti-sigma factor antagonist	2.28275	0.0873902	1.0296	0.970684	1.10805	0.877877	2.45668	0.0397804	91.679	66.5937	197.484	201.703
RHA1_RS00595		RHA1_ro00112	endonuclease	3.75177	NA	4.1041	0.154146	-1.28547	NA	-1.40619	0.716813	9.4494	51.8695	45.2578	35.7579
RHA1_RS00600			hypothetical protein	NA	NA	NA	NA	NA	NA	NA	NA	0	0	0	0
RHA1_RS00605			DGPF domain protein	1.53831	NA	-1.3458	NA	-1.27806	NA	1.61985	NA	11.7011	8.83185	21.1233	11.8562
RHA1_RS00610		RHA1_ro00115	RNA polymerase sigma24 factor	1.14138	NA	1.16102	NA	1.29917	NA	1.27719	NA	1.53872	1.13207	1.21195	2.21287
RHA1_RS00615		RHA1_ro00116	recombinase	2.32335	0.201598	2.04065	0.276834	1.25554	0.776943	1.42948	0.541459	16.6491	26.0675	33.6806	45.0069
RHA1_RS00620			hypothetical protein	2.49797	0.057671	-5.3042	0.0225548	-4.86506	0.000134549	2.72345	0.187417	44.2135	8.76739	101.769	18.9205
RHA1_RS00625		RHA1_ro00119	hypothetical protein	-1.38402	0.424658	-1.16932	0.704229	-1.45701	0.350398	-1.72454	0.0741022	244.457	165.984	164.237	103.109
RHA1_RS00630		RHA1_ro00120	transposase	1.29608	0.808458	2.13418	0.310691	1.11395	NA	-1.4782	0.573165	4.32447	9.09248	5.69599	5.84833
RHA1_RS00635		RHA1_ro00121	magnesium transporter	1.62713	0.420218	1.20872	0.783045	-1.54135	0.457447	-1.14499	0.815488	33.1317	31.7878	50.56	29.9276
RHA1_RS00640		RHA1_ro00122	hypothetical protein	1.67676	0.542154	1.15357	0.879663	-1.18929	NA	1.22218	0.794771	40.1849	34.02	65.5933	51.3581
RHA1_RS00645		RHA1_ro00123	FAD-dependent oxidoreductase	-1.11028	0.909986	-2.2337	0.256983	2.08771	0.226335	4.20012	0.0107736	20.0872	4.79613	15.2391	32.7218
RHA1_RS00650			polyketide cyclase	1.03855	NA	-2.85908	0.357349	1.64087	NA	4.87224	0.0935309	24.3141	2.92197	20.6538	35.5568
RHA1_RS00655		RHA1_ro00124	HAD family hydrolase	-1.66981	NA	-1.61955	0.632423	1.87807	NA	1.82155	0.485086	23.6243	10.863	11.2774	22.5401
RHA1_RS00660			hypothetical protein	1.20824	NA	6.12207	NA	4.51387	NA	-1.12253	NA	0	27.1847	0	20.8946
RHA1_RS00665		RHA1_ro00125	NADH dehydrogenase	2.64017	NA	3.96014	NA	2.48648	NA	1.6577	0.617619	0.942798	7.40854	3.14942	11.1573
RHA1_RS00670		RHA1_ro00126	membrane protein	2.39049	0.164043	2.93705	0.0506876	1.44626	0.57617	1.17713	0.768269	60.3733	148.415	133.812	189.69
RHA1_RS00675	phoU1	RHA1_ro00127	PhoU family transcriptional regulator	2.37708	0.0516671	1.54216	0.415015	-1.01812	0.980181	1.51397	0.325183	49.5147	66.9548	110.658	101.795
RHA1_RS00680		RHA1_ro00128	SAM-dependent methlyltransferase	-2.2699	NA	1.70111	NA	5.30211	NA	1.37313	NA	4.87167	11.6615	0	11.9544
RHA1_RS00685		RHA1_ro00129	hypothetical protein	1.07391	NA	1.5756	0.700423	2.83097	NA	1.92955	0.468983	7.77956	12.6634	5.38331	22.6506
RHA1_RS00690		RHA1_ro00130	acyl-CoA dehydrogenase	1.98876	NA	-1.16033	NA	1.91016	NA	4.40793	NA	3.65087	1.34302	5.75111	14.2943
RHA1_RS00695		RHA1_ro00131	glycosyl transferase	1.2582	NA	1.43023	NA	-1.08539	NA	-1.23379	NA	7.16826	9.30646	6.25627	7.15312
RHA1_RS00700		RHA1_ro00132	hypothetical protein	-1.44617	NA	1.63155	NA	1.83361	NA	-1.28681	NA	7.60562	10.5476	2.82295	9.68288
RHA1_RS00705	xdhC	RHA1_ro00133	(2Fe-2S)-binding protein	3.63315	0.210029	4.63246	0.0937654	1.29958	NA	1.01924	0.985187	7.08705	34.3995	37.906	43.9196
RHA1_RS00710	xdhB	RHA1_ro00134	FAD-binding molybdopterin dehydrogenase	2.32844	NA	3.12045	0.245847	1.43176	NA	1.06836	0.950081	3.76834	13.7901	11.4764	15.116
RHA1_RS00715	xdhA	RHA1_ro00135	xanthine dehydrogenase	1.54023	0.601847	3.63077	0.0183459	2.17741	0.220591	-1.08261	0.899824	7.97865	26.3956	13.255	26.451
RHA1_RS00720		RHA1_ro00136	hypothetical protein	-1.47964	NA	1.00295	NA	1.46808	NA	-1.01084	NA	11.6572	8.0832	4.32677	10.6399
RHA1_RS00725		RHA1_ro00137	hypothetical protein	5.38331	NA	6.07995	NA	-1.78566	NA	-2.01674	NA	0	11.2325	13.8366	5.83802
RHA1_RS00730		RHA1_ro00138	LuxR family transcriptional regulator	1.70913	0.0548184	3.18404	1.58938e-07	1.02861	0.946392	-1.81114	0.0032489	47.4791	124.766	74.2536	73.3109
RHA1_RS00735		RHA1_ro00139	short-chain dehydrogenase	-1.01622	0.981763	3.25647	0.000203487	2.26083	0.0291516	-1.46375	0.226161	84.6428	236.88	61.0651	164.273
RHA1_RS00740		RHA1_ro00140	lipase	1.20554	0.615398	2.23501	0.000656394	1.39015	0.282957	-1.33363	0.235287	123.288	227.252	121.757	175.505
RHA1_RS00745		RHA1_ro00141	peptide synthetase	1.59312	0.000175936	9.12311	2.33282e-107	2.13831	9.69472e-13	-2.67808	1.02456e-26	26.9553	202.281	38.2325	78.7956
RHA1_RS00750		RHA1_ro00142	hypothetical protein	1.12324	0.890162	1.76623	0.301314	1.41745	0.613377	-1.10935	0.852266	92.6072	125.099	95.9833	128.492
RHA1_RS00755			membrane protein	1.63818	0.0135897	-1.03712	0.904384	-1.30308	0.240311	1.30383	0.202841	1024.88	853.794	1463.27	1105.52
RHA1_RS00760		RHA1_ro00144	peptide synthetase	-3.25377	1.33425e-08	-6.24863	7.14593e-15	1.02842	0.946515	1.97501	0.0085604	16.8922	2.12609	4.45631	4.51921
RHA1_RS00765		RHA1_ro00145	dolichol-phosphate mannosyltransferase	-2.51595	0.264341	-1.78577	0.464058	1.32266	NA	-1.0652	0.947668	40.9777	20.4337	14.5544	17.5228
RHA1_RS00770		RHA1_ro00146	apolipoprotein N-acyltransferase	-1.46364	NA	1.31948	NA	1.57005	NA	-1.23005	NA	2.19599	2.28407	0.815078	2.23661
RHA1_RS00775		RHA1_ro00147	amidohydrolase	-1.56586	NA	1.18856	NA	1.18605	NA	-1.56918	0.660168	7.04766	6.28671	2.59606	4.25594
RHA1_RS00780		RHA1_ro00148	hypothetical protein	1.37186	NA	4.90296	0.036507	2.09356	NA	-1.70712	0.442375	11.8765	56.5769	10.9577	32.6998
RHA1_RS00785		RHA1_ro00149	hypothetical protein	-1.05875	0.956634	-1.5169	0.586534	-1.3991	NA	1.02403	0.976782	52.4051	31.7201	43.6227	28.89
RHA1_RS00790		RHA1_ro00150	LuxR family transcriptional regulator	-1.10602	0.866571	-2.04313	0.105485	-1.01525	0.983692	1.81952	0.147223	124.925	47.3927	95.1561	95.4798
RHA1_RS00795		RHA1_ro00151	histidine kinase	1.28099	0.488097	2.24796	0.0007317	1.11176	0.795238	-1.57846	0.0434584	287.838	540.957	347.909	358.568
RHA1_RS00800			hypothetical protein	-2.89104	0.13362	1.70148	0.345966	2.68256	0.167736	-1.83372	0.202404	127.521	191.177	32.1764	100.192
RHA1_RS00805		RHA1_ro00153	transcriptional regulator	1.16217	NA	4.47856	NA	2.92828	NA	-1.316	NA	0	5.79176	0	4.36269
RHA1_RS00810		RHA1_ro00154	membrane protein	-1.05042	NA	-4.14815	NA	-2.52658	NA	1.563	0.717095	9.78762	0.831637	9.6223	2.74379
RHA1_RS00815		RHA1_ro00156	TetR family transcriptional regulator	-1.90327	NA	-1.86263	NA	3.05733	NA	2.99205	NA	7.5519	1.77963	1.9052	11.3206
RHA1_RS00820		RHA1_ro00157	amino acid transporter	-1.68769	NA	-1.67569	NA	-1.20459	NA	-1.21321	NA	0.815243	0	0	0
RHA1_RS00825		RHA1_ro00158	amidohydrolase	3.02662	NA	1.14061	NA	-1.61378	NA	1.64428	NA	0	0	2.18279	0.57536
RHA1_RS00830		RHA1_ro00159	hypothetical protein	1.81795	0.198726	1.45978	0.445415	-1.3195	0.60263	-1.05953	0.911078	117.135	130.264	185.274	135.582
RHA1_RS00835		RHA1_ro00160	histidine kinase	-2.08896	0.184933	-1.00782	0.991423	1.13811	0.877059	-1.82121	0.164855	53.1715	44.8278	25.7917	24.5441
RHA1_RS00840		RHA1_ro00161	membrane protein	-4.37693	NA	-1.00359	NA	3.82994	NA	-1.13874	NA	8.79252	8.07045	0	6.50852
RHA1_RS00845		RHA1_ro00162	modulator of DNA gyrase, TldD	-1.70365	0.35548	-2.95448	0.0348687	-1.66471	0.404576	1.04175	0.955029	55.3674	13.2678	31.4334	16.0078
RHA1_RS00850		RHA1_ro00163	peptidase	-2.05692	0.0884674	-2.71794	0.0135191	-1.29451	0.667536	1.02074	0.971071	91.9572	28.257	41.2214	29.0049
RHA1_RS00855		RHA1_ro00164	membrane protein	1.14646	NA	1.44724	NA	1.08774	NA	-1.16053	NA	8.5187	17.4077	6.70963	9.9846
RHA1_RS00860		RHA1_ro00165	transcription antitermination regulator	2.47778	NA	4.59739	NA	-1.16372	NA	-2.15922	NA	0	14.0826	3.99107	3.87524
RHA1_RS00865		RHA1_ro00167	hypothetical protein	-1.16293	NA	1.6887	NA	2.99468	NA	1.5249	NA	5.73465	13.7272	2.64551	15.7195
RHA1_RS00870		RHA1_ro00168	TetR family transcriptional regulator	-1.80164	0.396612	-1.14223	0.860252	1.60246	0.529262	1.01595	0.982501	106.68	80.325	40.361	81.4604
RHA1_RS00875		RHA1_ro00169	hypothetical protein	1.10583	NA	-1.09822	0.940859	1.12999	NA	1.3723	0.745642	41.2385	36.7097	51.0183	46.9946
RHA1_RS00880		RHA1_ro00170	pyridoxamine 5'-phosphate oxidase family protein	-2.25574	0.146967	1.63729	0.285472	1.6757	0.419795	-2.20403	0.0354012	142.083	195.418	67.7706	90.6126
RHA1_RS00885	cobN	RHA1_ro00171	cobalamin biosynthesis protein CobN	-1.54273	0.566188	-1.27854	0.736009	1.37254	0.70661	1.1375	0.845966	10.5167	6.88105	6.32588	7.81947
RHA1_RS00890		RHA1_ro00172	precorrin-3B synthase	1.09739	0.890162	-1.05868	0.92601	-1.568	0.373432	-1.34965	0.520255	53.7435	38.769	55.8844	31.6307
RHA1_RS00895	cobH	RHA1_ro00173	precorrin-8X methylmutase	-3.01338	0.200144	-1.60843	0.570189	1.9843	NA	1.05914	0.951646	47.1944	20.2311	8.86056	25.6932
RHA1_RS00900		RHA1_ro00174	precorrin-3B C17-methyltransferase	-2.8285	NA	-1.54248	0.663944	2.8394	NA	1.54843	0.6221	15.0519	6.71335	2.77224	12.3568
RHA1_RS00905		RHA1_ro00175	beta-lactamase	2.46817	NA	2.20263	NA	-1.58868	NA	-1.41776	0.732236	4.66887	9.64124	11.578	7.13635
RHA1_RS00910		RHA1_ro00176	LysR family transcriptional regulator	1.0644	NA	-1.02484	NA	2.01793	NA	2.20123	NA	5.05192	2.74572	5.29481	10.0671
RHA1_RS00915		RHA1_ro00177	beta-lactamase	-1.27798	NA	-1.03655	NA	1.79999	NA	1.45995	NA	3.69679	3.77714	1.45586	4.57882
RHA1_RS00920		RHA1_ro00178	serine recombinase	-2.31397	NA	-1.34789	NA	1.74306	NA	1.01533	NA	22.6439	15.2671	4.32677	13.3343
RHA1_RS00925		RHA1_ro00180	LysR family transcriptional regulator	-2.87023	0.196152	2.79713	0.0378248	8.16069	0.00105081	1.01648	0.977375	32.114	73.4172	5.55557	78.9213
RHA1_RS00930		RHA1_ro00181	Rrf2 family transcriptional regulator	-2.56293	NA	1.23386	NA	4.37614	NA	1.38384	0.742461	19.5499	19.0321	3.00626	29.1901
RHA1_RS00935			hypothetical protein	1.08798	NA	6.96331	0.017433	1.83837	NA	-3.48147	0.072635	24.4824	156.714	25.6595	45.5542
RHA1_RS00940		RHA1_ro00182	hypothetical protein	1.08667	NA	1.93893	NA	1.16445	NA	-1.5323	NA	0	4.28169	0	1.30623
RHA1_RS00945		RHA1_ro00183	MerR family transcriptional regulator	-1.42762	NA	-1.84188	NA	1.20445	NA	1.55395	0.672459	31.3064	8.82553	17.6449	21.4061
RHA1_RS00950		RHA1_ro00184	major facilitator transporter	1.12144	NA	2.26455	NA	2.26967	NA	1.12397	NA	0	0.873639	0	1.17466
RHA1_RS00955		RHA1_ro00185	citrate lyase	-1.61196	0.542783	1.98746	0.208151	2.31571	0.192612	-1.38347	0.533044	36.4843	58.7258	21.2528	46.8474
RHA1_RS00960		RHA1_ro00186	hypothetical protein	-1.1107	0.866571	4.13624	6.89618e-07	2.37829	0.0144884	-1.93169	0.00994303	202.953	711.202	149.561	369.974
RHA1_RS00965		RHA1_ro00187	hypothetical protein	1.71115	0.370109	28.2059	2.55925e-25	2.01453	0.0927415	-8.18239	1.18096e-26	32.2914	759.61	43.668	94.7216
RHA1_RS00970		RHA1_ro00188	LuxR family transcriptional regulator	-1.52258	NA	-1.6123	0.696894	2.65983	NA	2.81657	0.273446	12.6707	8.45868	4.89047	19.3726
RHA1_RS00975		RHA1_ro00189	acyl-CoA synthetase	-1.76884	NA	-1.72155	0.622061	1.28075	NA	1.24651	0.839091	9.83472	3.23328	3.46141	5.93642
RHA1_RS00980		RHA1_ro00190	hypothetical protein	1.38722	NA	1.95421	0.533387	1.41985	NA	1.00791	0.994009	8.93092	13.7844	10.6303	15.4995
RHA1_RS00985		RHA1_ro00191	hypothetical protein	3.90806	0.0286861	7.127	0.000234156	1.65828	0.379402	-1.09973	0.856075	6.4331	41.0667	22.5623	40.081
RHA1_RS00990		RHA1_ro00192	chorismate mutase	2.37098	NA	2.98975	NA	1.25213	NA	-1.00706	NA	0	11.3314	4.36759	7.23704
RHA1_RS00995		RHA1_ro00193	hypothetical protein	NA	NA	NA	NA	NA	NA	NA	NA	0	0	0	0
RHA1_RS01000		RHA1_ro00194	membrane protein	2.21964	NA	1.12733	NA	-1.01305	NA	1.94357	NA	0	0	2.89353	2.80955
RHA1_RS01005		RHA1_ro00195	5,10-methylenetetrahydromethanopterin reductase	-3.32552	NA	2.05814	0.433063	1.5422	NA	-4.43805	0.0453212	12.9911	21.7695	1.49827	4.71218
RHA1_RS01010		RHA1_ro00196	membrane protein	1.41415	0.137477	4.5798	4.91127e-22	1.93536	0.000123236	-1.67336	0.000225215	452.662	1712.96	573.07	1073.78
RHA1_RS01015		RHA1_ro00197	RNA polymerase sigma70 factor	1.73522	0.525608	2.17048	0.285393	1.24098	NA	-1.00794	0.991611	12.8256	22.8608	22.964	26.1431
RHA1_RS01020		RHA1_ro00198	gluconolactanase	2.81892	0.403419	19.6806	0.000203487	2.24094	NA	-3.11548	0.0374169	2.50466	92.9118	12.8363	29.8172
RHA1_RS01025		RHA1_ro00199	D-Ala-D-Ala carboxypeptidase	-1.00349	0.996666	6.10753	5.20712e-09	-1.20147	0.776943	-7.36364	1.52554e-13	36.9469	183.211	27.916	25.7207
RHA1_RS01030			hypothetical protein	1.11021	NA	2.90794	NA	1.26131	NA	-2.07663	NA	0	14.4715	0	2.23698
RHA1_RS01035		RHA1_ro00201	cupin family protein	1.1705	NA	7.64963	NA	1.54617	NA	-4.22682	NA	0	23.0465	0	2.5821
RHA1_RS01040		RHA1_ro00203	hypothetical protein	2.57071	NA	27.9501	0.000404363	4.11144	NA	-2.64446	0.131063	0	48.8551	5.06261	17.6763
RHA1_RS01045		RHA1_ro00204	cyclase	1.28315	NA	31.947	0.000325568	6.52786	NA	-3.81401	0.0378336	0	31.4624	0	7.45324
RHA1_RS01050		RHA1_ro00205	gas vesicle protein	2.38402	NA	2.42631	NA	2.08014	NA	2.04389	NA	0	3.1337	3.35481	11.1178
RHA1_RS01055		RHA1_ro00206	gas vesicle protein GvpFL	-2.10133	NA	6.36687	0.0431609	6.77128	NA	-1.97583	0.398974	3.81583	26.8555	0	12.8749
RHA1_RS01060		RHA1_ro00207	gas vesicle synthesis protein	2.35472	NA	4.74201	NA	2.02538	NA	1.00573	NA	0	15.263	5.44664	18.6823
RHA1_RS01065		RHA1_ro00208	gas vesicle protein	1.25976	NA	21.7844	NA	4.54135	NA	-3.80778	0.0988135	0	88.6636	0	18.5372
RHA1_RS01070		RHA1_ro00209	gas vesicle protein	2.44354	NA	23.6512	0.00112113	3.71204	NA	-2.60749	0.178736	0	70.3051	3.40415	25.6881
RHA1_RS01075		RHA1_ro00210	gas vesicle protein GvpFL	-1.53676	NA	3.04851	NA	4.92829	NA	1.05197	NA	1.59913	7.94629	0	7.62992
RHA1_RS01080		RHA1_ro00211	gas vesicle protein	1.50809	NA	-1.6852	NA	-1.68803	NA	1.50556	NA	5.93963	0	17.2129	4.53712
RHA1_RS01085		RHA1_ro00212	gas vesicle protein GvpK	-3.91721	NA	-3.87954	NA	-1.39695	NA	-1.41052	NA	14.6323	0	0	0
RHA1_RS01090		RHA1_ro00213	hypothetical protein	-6.44258	0.0438017	1.366	0.695469	3.79837	NA	-2.31692	0.164855	136.309	153.753	7.12253	67.2029
RHA1_RS01095		RHA1_ro00214	queuosine biosynthesis protein	2.2748	NA	-1.62197	NA	-1.08679	NA	3.39502	NA	1.66513	0	3.93454	3.82035
RHA1_RS01100		RHA1_ro00215	short-chain dehydrogenase	2.37013	NA	4.79318	NA	2.55798	NA	1.26487	NA	0	5.47406	1.95344	8.92704
RHA1_RS01105		RHA1_ro00216	hypothetical protein	1.0921	0.945937	1.78511	0.498412	1.79626	NA	1.09892	0.912606	39.124	54.7839	32.8946	66.2599
RHA1_RS01110		RHA1_ro00217	SAM-dependent methlyltransferase	-1.25011	0.645108	2.46789	0.00155798	1.12341	0.827745	-2.74624	6.90725e-05	149.997	314.318	104.067	113.414
RHA1_RS01115		RHA1_ro00218	dehydrogenase	-3.91482	NA	-1.70274	NA	3.05497	NA	1.32875	NA	6.02571	3.48154	0	3.75317
RHA1_RS01120		RHA1_ro00219	hydrolase	-3.00314	NA	1.80017	NA	3.24103	NA	-1.66803	NA	13.78	24.2571	0	13.3774
RHA1_RS01125		RHA1_ro00221	hypothetical protein	1.90796	NA	1.09333	NA	-1.51031	NA	1.15545	NA	0	0	4.06109	1.15727
RHA1_RS01130		RHA1_ro00222	hypothetical protein	1.11236	NA	2.96685	NA	1.17069	NA	-2.27828	NA	0	7.55429	0	0.829742
RHA1_RS01135		RHA1_ro00223	transcriptional regulator	-1.31354	NA	-2.69864	NA	-1.39575	NA	1.47196	NA	3.90492	0	1.80142	1.23579
RHA1_RS01140			SAM-dependent methyltransferase	-1.34455	0.732233	-1.6633	0.491587	-1.43242	NA	-1.15791	0.848976	59.668	24.2533	45.4487	25.8268
RHA1_RS01145		RHA1_ro00225	dioxygenase	1.41144	NA	3.44563	NA	-2.5505	NA	-6.22631	NA	4.16872	17.7198	8.54539	1.31681
RHA1_RS01150		RHA1_ro00226	sugar ABC transporter substrate-binding protein	2.39117	NA	8.28344	0.00928592	1.17749	NA	-2.94202	0.0932831	2.75704	26.2678	7.12581	8.5776
RHA1_RS01155		RHA1_ro00227	membrane protein	-1.17098	0.796734	5.95215	3.37882e-10	1.2027	0.759919	-5.79515	1.03527e-12	41.0882	208.137	28.9076	37.4568
RHA1_RS01160		RHA1_ro00228	ABC transporter substrate-binding protein	-2.20713	NA	2.02511	NA	4.97963	NA	1.11409	NA	2.51984	6.26071	0	6.57409
RHA1_RS01165		RHA1_ro00229	hypothetical protein	1.19661	0.861481	1.07094	0.945628	1.4314	NA	1.59937	0.504185	51.8253	49.1152	57.6399	83.1365
RHA1_RS01170		RHA1_ro00230	haloacid dehalogenase	-1.92033	0.333361	2.44467	0.0527913	1.09646	0.925404	-4.28157	0.000240423	60.6636	114.375	26.8841	28.9528
RHA1_RS01175			hypothetical protein	2.04471	NA	1.09669	NA	-2.25456	NA	-1.20925	NA	0	0	5.64591	0
RHA1_RS01180		RHA1_ro00232	hypothetical protein	1.97464	0.148438	4.91432	3.2097e-06	2.75944	0.00206506	1.10878	0.772372	1.07481	4.76297	1.94542	5.32968
RHA1_RS01185		RHA1_ro00233	peptide synthetase	-1.15903	0.84843	1.79407	0.231093	1.73482	0.332082	-1.19861	0.712317	14.9801	23.4591	11.8773	19.9934
RHA1_RS01190		RHA1_ro00234	oxidoreductase	-4.71723	NA	2.56498	NA	3.27025	NA	-3.6999	0.109525	9.62693	22.7232	0	5.73283
RHA1_RS01195		RHA1_ro00235	thioesterase	-2.17775	0.500296	4.88336	0.0172999	1.44467	NA	-7.36138	0.000577138	17.6636	81.2944	3.90687	9.0302
RHA1_RS01200		RHA1_ro00236	hypothetical protein	3.17019	NA	3.19437	0.251072	-1.42904	NA	-1.43994	0.711354	8.60191	34.8006	33.5594	18.7259
RHA1_RS01205		RHA1_ro00237	DNA ligase	1.18701	NA	-1.64623	NA	3.32877	NA	6.50472	NA	1.866	0	1.46973	8.81065
RHA1_RS01210		RHA1_ro00238	hypothetical protein	-1.28729	NA	1.54362	0.653794	1.34231	NA	-1.48035	0.646605	12.2031	14.4273	10.6466	11.2649
RHA1_RS01215		RHA1_ro00240	aldo/keto reductase	-1.75773	NA	2.1402	NA	2.08808	NA	-1.80161	NA	1.62823	4.52516	0	1.61068
RHA1_RS01220		RHA1_ro00241	AraC family transcriptional regulator	-1.57234	NA	-1.24779	0.85672	2.02831	NA	1.60964	0.621507	14.3832	10.6077	9.32716	16.3399
RHA1_RS01225		RHA1_ro00242	dehydrogenase	-1.23127	NA	-1.12611	0.917555	2.28032	NA	2.08555	0.351309	14.8161	9.80246	13.6377	24.3327
RHA1_RS01230		RHA1_ro00243	hypothetical protein	-1.18415	0.802085	-3.45869	0.0183459	-2.5201	0.0515895	1.15902	0.829681	101.455	18.7933	72.087	27.7211
RHA1_RS01235		RHA1_ro00244	PadR family transcriptional regulator	1.85938	NA	1.61443	NA	-1.42648	NA	-1.23856	NA	11.7301	14.2959	19.1308	14.4163
RHA1_RS01240		RHA1_ro00245	hypothetical protein	-1.02719	0.982262	-1.12515	0.909025	1.20815	NA	1.32337	0.734981	12.4847	9.20283	10.5225	12.3732
RHA1_RS01245		RHA1_ro00246	hypothetical protein	1.85736	NA	2.82739	NA	1.3367	NA	-1.13882	NA	2.57803	9.06155	4.06109	7.30781
RHA1_RS01250	mreB	RHA1_ro00247	rod shape-determining protein MreB	-1.6481	0.0333762	4.35871	1.98304e-22	1.41921	0.16198	-5.06168	1.49958e-32	248.155	892.959	133.907	182.18
RHA1_RS01255		RHA1_ro00248	penicillin-binding protein 2	-1.19355	0.874279	32.3115	7.99893e-18	1.13927	0.904098	-33.8509	1.8356e-31	3.87154	119.815	2.73607	3.48936
RHA1_RS01260		RHA1_ro00249	hypothetical protein	1.50114	0.326561	18.6718	8.14819e-38	-1.71845	0.108363	-21.3748	7.34981e-62	39.4173	629.648	53.4191	30.3868
RHA1_RS01265		RHA1_ro00250	membrane protein	-1.61477	NA	3.48843	NA	2.02408	NA	-2.783	NA	0.793461	5.40976	0	1.10965
RHA1_RS01270		RHA1_ro00251	hypothetical protein	-1.82614	0.672647	11.0897	0.000860683	-1.06075	NA	-21.4816	2.28291e-06	12.4666	126.539	2.87555	5.09855
RHA1_RS01275		RHA1_ro00252	hypothetical protein	-1.66896	NA	1.54349	NA	1.17528	NA	-2.19183	NA	2.94875	8.51867	0	1.31681
RHA1_RS01280		RHA1_ro00253	amino acid permease	3.27067	0.096299	49.9759	7.33517e-16	1.99351	0.197698	-7.66487	1.46898e-16	4.26447	197.645	14.8677	26.5535
RHA1_RS01285		RHA1_ro00254	FAD-binding protein	-2.48803	0.511712	28.867	2.18132e-08	5.73192	0.10782	-12.5302	5.4405e-11	3.37867	92.5248	0	7.07508
RHA1_RS01290		RHA1_ro00255	nuclease	-2.10617	NA	-1.55436	NA	-1.06926	NA	-1.44885	0.746066	35.2128	18.1231	14.6304	11.3583
RHA1_RS01295		RHA1_ro00256	uracil phosphoribosyltransferase	1.64821	0.0463933	-1.62283	0.0945227	-1.4646	0.132518	1.82627	0.0164305	292.4	132.248	425.685	283.21
RHA1_RS01300		RHA1_ro00257	hypothetical protein	1.7786	0.027258	-1.09102	0.82893	-1.22245	0.533974	1.58737	0.0717312	109.258	80.0419	169.681	137.738
RHA1_RS01305		RHA1_ro00258	hypothetical protein	2.29536	3.83592e-06	-1.30649	0.306489	-1.58889	0.00975779	1.8874	0.00122417	179.986	111.733	360.271	221.928
RHA1_RS01310		RHA1_ro00259	hypothetical protein	-1.47749	0.574313	-1.93327	0.276042	1.00955	0.992648	1.32098	0.659722	43.4443	19.5516	22.2515	24.9806
RHA1_RS01315			hypothetical protein	-4.1221	NA	-5.46643	NA	1.15914	NA	1.53716	0.72646	72.24	11.6615	8.9896	14.8957
RHA1_RS01320		RHA1_ro00262	TetR family transcriptional regulator	-1.32167	NA	-6.7389	NA	-2.44221	NA	2.08778	NA	17.4533	0	11.2774	3.80264
RHA1_RS01325	chaA	RHA1_ro00263	ionic transporter y4hA	-1.37558	NA	-1.306	0.780871	-2.10047	NA	-2.21237	0.287909	21.4463	11.5422	14.9224	5.77536
RHA1_RS01330		RHA1_ro00264	hypothetical protein	-2.10241	NA	-2.98359	0.271872	1.52305	NA	2.1614	0.428102	36.5008	12.9852	14.0205	22.4499
RHA1_RS01335		RHA1_ro00265	PadR family transcriptional regulator	-2.72008	NA	-1.00639	NA	1.97611	NA	-1.36775	NA	18.0836	14.1959	2.63048	10.383
RHA1_RS01340		RHA1_ro00266	hypothetical protein	-2.99746	0.106211	2.27822	0.0831043	2.14571	0.316716	-3.18258	0.00400922	83.1699	159.362	23.5944	48.6189
RHA1_RS01345		RHA1_ro00267	hypothetical protein	-2.1725	NA	3.12411	NA	1.21528	NA	-5.58483	0.0345667	20.6503	64.7982	4.24738	8.96554
RHA1_RS01350			hypothetical protein	3.56525	NA	4.25581	NA	1.06114	NA	-1.12491	NA	0	25.132	14.2451	18.3416
RHA1_RS01355		RHA1_ro00268	hypothetical protein	1.1932	NA	2.35835	NA	1.63317	NA	-1.21023	NA	6.9975	15.4447	5.51148	15.1237
RHA1_RS01360		RHA1_ro00269	redox protein	2.97186	NA	1.14528	NA	-1.26022	NA	2.05906	NA	0	0	8.73116	3.64687
RHA1_RS01365		RHA1_ro00270	dibenzothiophene desulfurziation enzyme	-1.68825	NA	-1.66984	NA	3.85184	NA	3.80982	NA	0.913789	0	0	2.84581
RHA1_RS01370		RHA1_ro00271	ABC transporter substrate-binding protein	-1.68667	NA	-1.67059	NA	2.22216	NA	2.20098	NA	1.14855	0	0	1.60623
RHA1_RS01375	ssuB	RHA1_ro00272	aliphatic sulfonate ABC transporter ATP-binding protein	1.50047	0.67982	2.23697	0.284849	1.19192	NA	-1.25079	0.759314	16.6097	30.8605	22.9697	27.8471
RHA1_RS01380		RHA1_ro00273	sulfonate ABC transporter	-1.81659	NA	-1.8037	NA	-1.19102	NA	-1.19953	NA	2.34179	0	0	0
RHA1_RS01385		RHA1_ro00274	GntR family transcriptional regulator	4.60066	NA	1.17667	NA	-1.69352	NA	2.30875	NA	0	0	8.01858	2.79546
RHA1_RS01390		RHA1_ro00275	membrane protein	-1.40499	NA	-1.03548	NA	2.15207	NA	1.58608	0.659722	10.7673	8.57276	6.9206	14.2732
RHA1_RS01395		RHA1_ro00276	purine nucleosidase	1.23018	NA	1.65714	0.632911	-1.48202	NA	-1.99639	0.429147	8.70759	11.6437	9.37656	6.25006
RHA1_RS01400		RHA1_ro00277	peroxiredoxin	2.69094	0.28587	4.88329	0.0323274	-2.59363	NA	-4.70669	0.0131046	18.4499	100.82	58.4789	17.5423
RHA1_RS01405		RHA1_ro00278	hypothetical protein	-1.29824	0.621624	4.56508	1.5248e-08	-1.04569	0.945406	-6.1974	1.13653e-14	71.9265	277.373	53.0771	45.1846
RHA1_RS01410		RHA1_ro00279	protein kinase	5.86655	1.10299e-18	1.54926	0.13219	1.05806	0.845747	4.00654	6.01494e-13	65.111	84.6823	346.357	350.445
RHA1_RS01415			hypothetical protein	2.26048	NA	2.06014	0.492262	-1.23121	NA	-1.12209	0.913318	29.1288	53.3871	63.2172	52.8946
RHA1_RS01420		RHA1_ro00281	hypothetical protein	1.98789	0.47274	1.78297	0.529903	1.78981	NA	1.99552	0.345211	10.3564	19.6847	16.2225	35.7307
RHA1_RS01425		RHA1_ro00282	hypothetical protein	3.18269	0.00548557	2.41802	0.0447749	1.04617	0.94361	1.377	0.43263	75.2948	155.146	212.136	222.039
RHA1_RS01430		RHA1_ro00283	protein kinase	3.30975	0.0459543	2.04105	0.300983	-1.14894	0.859898	1.41139	0.562818	4.54299	8.15808	13.992	11.5136
RHA1_RS01435		RHA1_ro00284	signalling protein	1.08624	NA	1.09402	NA	1.63156	NA	1.61996	NA	0	0	0	3.27421
RHA1_RS01440		RHA1_ro00285	hypothetical protein	1.17588	0.809631	2.11028	0.0728838	-1.46467	0.495784	-2.62854	0.00570717	104.066	185.47	117.921	70.8662
RHA1_RS01445		RHA1_ro00286	molybdenum-pterin binding protein	2.62805	NA	2.40409	0.425221	-1.22153	NA	-1.11744	0.924861	23.0631	48.7447	57.7201	47.0917
RHA1_RS01450		RHA1_ro00287	ATPase	1.2772	NA	2.86717	0.199488	2.26909	NA	1.01078	0.989443	5.68756	15.5647	7.83035	15.8398
RHA1_RS01455		RHA1_ro00288	membrane protein	-1.18638	NA	1.98225	0.493244	1.32631	NA	-1.77312	0.51434	7.15032	15.37	5.36733	6.99081
RHA1_RS01460		RHA1_ro00289	hypothetical protein	2.24463	0.142703	1.79069	0.312359	-1.94916	0.220665	-1.55497	0.394793	37.8861	48.6791	75.9349	36.5259
RHA1_RS01465		RHA1_ro00290	hypothetical protein	-3.41446	NA	1.92918	0.490746	1.78957	NA	-3.68084	0.0882031	41.1159	66.6321	4.36759	16.2257
RHA1_RS01470		RHA1_ro00291	exodeoxyribonuclease III	-2.063	NA	-3.24817	NA	2.31805	NA	3.64974	0.20956	12.5975	1.41787	5.46841	12.2393
RHA1_RS01475		RHA1_ro00292	hypothetical protein	-3.52362	0.343911	13.8653	4.91944e-05	1.50786	NA	-32.4011	6.25122e-09	3.49545	48.2306	0	1.2099
RHA1_RS01480		RHA1_ro00293	hypothetical protein	2.52396	NA	7.67764	NA	-1.53332	NA	-4.6642	NA	0	11.4609	2.12369	1.45687
RHA1_RS01485		RHA1_ro00294	short-chain dehydrogenase	-1.45919	NA	8.1454	NA	4.71929	NA	-2.51854	0.312015	1.64337	25.8274	0	8.26585
RHA1_RS01490		RHA1_ro00295	glyoxalase	1.32488	NA	3.70525	NA	3.31766	NA	1.18629	NA	1.97049	11.8412	2.19414	14.4268
RHA1_RS01495		RHA1_ro00296	hypothetical protein	-1.27074	NA	2.11738	0.482181	2.24359	NA	-1.19925	0.862248	15.1742	33.3177	12.1742	27.2128
RHA1_RS01500		RHA1_ro00297	helicase	1.56789	0.36255	1.40059	0.49093	-1.97267	0.102809	-1.76218	0.145733	122.076	126.596	180.303	83.1815
RHA1_RS01505		RHA1_ro00298	AraC family transcriptional regulator	2.02529	0.278808	1.09357	0.91834	1.12353	0.888544	2.08078	0.186435	20.8779	21.7712	39.0813	42.9216
RHA1_RS01510		RHA1_ro00299	phosphohydrolase	-1.64195	NA	-1.08137	NA	1.29049	NA	-1.17661	NA	7.47114	4.06057	2.17354	4.47322
RHA1_RS01515		RHA1_ro00300	2-methylcitrate dehydratase	1.94378	NA	1.78463	NA	-1.54361	NA	-1.41723	NA	2.03811	5.8879	5.22262	2.79036
RHA1_RS01520		RHA1_ro00301	MFS transporter	1.134	NA	5.24338	NA	-1.45584	NA	-6.73147	NA	0	3.15974	0	0
RHA1_RS01525		RHA1_ro00302	GntR family transcriptional regulator	-1.24694	NA	-2.46078	NA	2.09006	NA	4.12463	NA	4.06301	0	1.87435	6.42912
RHA1_RS01530		RHA1_ro00303	acyl-CoA dehydrogenase	-3.24302	NA	-1.60211	NA	3.62612	NA	1.79138	NA	3.57516	1.0893	0	3.39693
RHA1_RS01535		RHA1_ro00304	acyl-CoA transferase	1.19981	NA	-1.60166	NA	1.35916	NA	2.61187	NA	2.30985	0	2.57202	4.85893
RHA1_RS01540		RHA1_ro00306	hpcH/HpaI aldolase/citrate lyase family protein	2.98493	NA	2.13937	NA	-1.15386	NA	1.20919	NA	1.80304	5.01099	5.68054	5.51568
RHA1_RS01545		RHA1_ro00307	MaoC family dehydratase	4.79244	NA	1.16568	NA	-2.54254	NA	1.617	NA	0	0	9.42297	1.79434
RHA1_RS01550			hypothetical protein	1.09221	NA	1.10003	NA	1.26853	NA	1.25951	NA	0	0	0	1.8847
RHA1_RS01555		RHA1_ro00308	aldehyde dehydrogenase	-2.2322	NA	2.34534	0.381611	2.70976	NA	-1.93201	0.440989	5.41736	12.0369	0.966522	5.57979
RHA1_RS01560		RHA1_ro00310	transposase	-2.18266	NA	-1.74702	0.513834	1.19053	NA	-1.04942	0.959328	76.2109	36.2462	26.8137	34.5887
RHA1_RS01565		RHA1_ro00311	integrase	-3.63013	NA	-1.1867	0.867832	2.29153	NA	-1.33492	0.73863	23.5736	17.8966	3.10714	12.1662
RHA1_RS01570			enoyl-CoA hydratase	1.21273	NA	4.59196	NA	6.62716	NA	1.75022	NA	0	6.19564	0	9.43255
RHA1_RS01575		RHA1_ro00313	alkylhydroperoxidase	1.25172	NA	1.27465	NA	1.67308	NA	1.64298	NA	3.77976	3.93137	4.20877	11.0605
RHA1_RS01580		RHA1_ro00314	hypothetical protein	-1.68769	NA	-1.67569	NA	-1.20459	NA	-1.21321	NA	2.88732	0	0	0
RHA1_RS01585		RHA1_ro00316	monooxygenase	1.93892	NA	1.41174	NA	-1.16039	NA	1.18359	NA	3.74389	5.20249	5.89763	5.72647
RHA1_RS01590		RHA1_ro00318	IclR family transcriptional regulator	1.01971	0.977929	-1.26534	0.624252	1.44446	0.40113	1.86375	0.0767583	109.624	67.9704	95.6428	140.745
RHA1_RS01595		RHA1_ro00319	thioesterase	-1.84344	NA	1.57942	0.649602	2.30299	NA	-1.26425	0.796615	22.9203	33.9694	10.6233	24.0885
RHA1_RS01600		RHA1_ro00320	hydrolase	-1.53998	0.627561	-1.43844	0.658592	1.72306	0.527572	1.60945	0.501017	39.6567	18.731	17.2631	37.9134
RHA1_RS01605		RHA1_ro00321	hypothetical protein	1.01316	NA	-5.75055	NA	-1.46047	NA	3.98931	NA	26.4594	0	22.4762	14.1915
RHA1_RS01610	leuB1	RHA1_ro00322	3-isopropylmalate dehydrogenase	-1.70201	NA	-1.69006	NA	1.23579	NA	1.22711	NA	1.73389	0	0	0.547698
RHA1_RS01615		RHA1_ro00323	ArsR family transcriptional regulator	4.09222	0.00136298	-1.03602	0.966996	-3.15511	0.00310933	1.34374	0.620574	69.2192	49.1744	249.66	77.7202
RHA1_RS01620		RHA1_ro00324	MFS transporter	14.9163	0.00226885	-1.85133	0.675973	-4.75906	NA	5.80262	0.0973876	1.93834	0	43.6096	7.75645
RHA1_RS01625	adh1	RHA1_ro00325	Zn-dependent alcohol dehydrogenase	2.07094	0.0419175	1.1479	0.787608	-2.14333	0.0186404	-1.18802	0.680891	69.86	66.5277	132.652	59.5734
RHA1_RS01630		RHA1_ro00326	hypothetical protein	-1.34145	0.699164	1.29917	0.683345	-1.15807	0.868114	-2.01825	0.147807	104.04	107.107	58.5301	54.7318
RHA1_RS01635		RHA1_ro00327	MarR family transcriptional regulator	1.73866	0.44755	4.94261	0.000804791	1.2954	0.735075	-2.19452	0.0506245	34.1735	142.029	51.8512	68.3754
RHA1_RS01640		RHA1_ro00328	hypothetical protein	1.19864	NA	2.21177	0.344905	1.31606	NA	-1.40209	0.66643	14.8332	27.2482	19.6564	20.835
RHA1_RS01645		RHA1_ro00329	thiosulfate sulfurtransferase	-1.57801	0.564423	1.91415	0.242782	1.50473	0.621603	-2.00736	0.136033	36.6209	61.4519	21.4838	29.795
RHA1_RS01650	nirA	RHA1_ro00330	sulfite reductase	-1.82405	NA	1.09262	NA	2.07311	NA	1.0402	0.971071	6.10778	5.22449	2.97302	5.94004
RHA1_RS01655		RHA1_ro00331	transcription antitermination regulator	-1.02231	0.970422	1.14089	0.760819	-5.40684	2.52954e-08	-6.30625	1.8945e-10	562.024	529.405	528.746	83.4682
RHA1_RS01660			hypothetical protein	-1.64886	NA	1.16079	NA	1.11989	NA	-1.70908	NA	2.86741	2.98242	0	0.909855
RHA1_RS01665		RHA1_ro00333	hypothetical protein	NA	NA	NA	NA	NA	NA	NA	NA	0	0	0	0
RHA1_RS01670		RHA1_ro00334	ABC transporter	2.42191	NA	1.1823	0.88985	1.27508	NA	2.61196	0.226391	2.86395	2.04469	6.67914	8.57095
RHA1_RS01675		RHA1_ro00336	dehydrogenase	1.08624	NA	1.09402	NA	1.63156	NA	1.61996	NA	0	0	0	1.77429
RHA1_RS01680		RHA1_ro00337	hypothetical protein	2.37975	NA	3.04562	NA	-1.35994	NA	-1.74046	NA	0	8.64124	3.33068	2.28488
RHA1_RS01685		RHA1_ro00338	sarcosine oxidase subunit beta	-1.02558	NA	1.12443	NA	1.22367	NA	1.06111	NA	3.64868	4.19944	2.38028	3.94409
RHA1_RS01690	gdhA1	RHA1_ro00339	glutamate dehydrogenase	1.08642	NA	1.09355	NA	1.82762	NA	1.81571	NA	0	0	0	1.1737
RHA1_RS01695		RHA1_ro00340	aldehyde dehydrogenase	1.09221	NA	1.10003	NA	1.36574	NA	1.35603	NA	0	0	0	0.357745
RHA1_RS01700		RHA1_ro00341	hypothetical protein	NA	NA	NA	NA	NA	NA	NA	NA	0	0	0	0
RHA1_RS01705		RHA1_ro00342	LysR family transcriptional regulator	2.9287	NA	2.35027	0.371721	-1.00433	NA	1.24074	0.808349	5.91971	12.2446	18.2276	17.8266
RHA1_RS01710		RHA1_ro00343	PucR family transcriptional regulator	1.05429	0.968412	1.88111	0.436486	-1.60583	NA	-2.86519	0.108404	12.8536	21.9208	15.2401	7.08944
RHA1_RS01715		RHA1_ro00344	GABA permease	1.14549	NA	1.15834	NA	6.29501	NA	6.22518	NA	0	0	0	4.34099
RHA1_RS01720		RHA1_ro00345	oxidoreductase	-1.20813	NA	-1.6976	NA	1.08627	NA	1.52638	NA	2.96933	0.904709	2.2289	2.2693
RHA1_RS01725		RHA1_ro00346	GntR family transcriptional regulator	-1.7525	NA	-2.00788	0.439167	1.57335	NA	1.80262	0.480243	29.9124	13.4451	15.6325	22.5207
RHA1_RS01730		RHA1_ro00347	PucR family transcriptional regulator	1.01758	0.977124	-1.21751	0.629945	1.24208	0.605481	1.53883	0.161541	64.6275	41.5074	59.0127	69.4721
RHA1_RS01735	rocA1	RHA1_ro00348	1-pyrroline-5-carboxylate dehydrogenase	-2.4369	0.537937	12.8191	0.000412005	8.79893	NA	-3.55031	0.0249458	2.25964	38.4721	0	9.5864
RHA1_RS01740		RHA1_ro00349	proline dehydrogenase	1.84752	0.579559	24.5652	6.01093e-08	2.26807	0.312313	-5.86238	1.0275e-06	3.87367	118.776	8.05526	20.2123
RHA1_RS01745		RHA1_ro00350	hypothetical protein	-1.71381	NA	-1.70203	NA	1.15328	NA	1.14535	NA	4.81795	0	0	1.08139
RHA1_RS01750		RHA1_ro00352	hypothetical protein	-1.22827	0.806723	3.80201	0.00146952	1.2039	0.820417	-3.87895	0.000148737	91.7267	308.342	59.3545	76.2809
RHA1_RS01755		RHA1_ro00353	glyoxalase/Bleomycin resistance protein/dioxygenase superfamily protein	-5.52716	0.129512	3.19595	0.095101	9.41116	NA	-1.87697	0.313621	28.0455	81.7159	0	42.6913
RHA1_RS01760		RHA1_ro00354	hypothetical protein	3.31575	NA	6.22355	0.0561438	-3.00258	NA	-5.63572	0.0328985	4.24259	34.3203	23.1665	4.98594
RHA1_RS01765	citA1	RHA1_ro00355	citrate (Si)-synthase	-1.04796	NA	-1.02485	NA	-1.17223	NA	-1.19867	NA	7.54967	4.60054	4.92515	5.06806
RHA1_RS01770		RHA1_ro00356	AraC family transcriptional regulator	1.17135	0.810707	-1.11461	0.863433	1.51557	0.421454	1.97873	0.100072	53.6495	36.0706	58.4022	81.6649
RHA1_RS01775		RHA1_ro00358	phenylacetaldoxime dehydratase	5.93174	NA	16.5984	0.00567465	-1.09988	NA	-3.07773	0.163651	0	19.7291	5.17278	5.84151
RHA1_RS01780	amdA	RHA1_ro00359	amidase	1.34182	NA	7.44705	NA	2.47001	NA	-2.24695	0.369158	0.799565	11.0878	0.890316	4.27537
RHA1_RS01785	nthA	RHA1_ro00360	nitrile hydratase	2.45436	NA	4.48144	NA	1.36971	NA	-1.33306	NA	0	7.85376	2.22579	4.32238
RHA1_RS01790	nthB	RHA1_ro00361	nitrile hydratase	5.44661	NA	5.60592	NA	1.09161	NA	1.06059	NA	0	9.69969	10.0039	9.81813
RHA1_RS01795		RHA1_ro00362	4-hydroxytetrahydrobiopterin dehydratase	4.66436	NA	2.01545	NA	-3.22565	NA	-1.39379	NA	1.04993	2.1841	9.59266	2.0729
RHA1_RS01800			hypothetical protein	-1.20918	NA	1.2597	NA	1.4564	NA	-1.04586	NA	9.09574	7.83899	4.19605	9.83134
RHA1_RS01805			hypothetical protein	-1.3488	NA	-2.52005	NA	1.31405	NA	2.45512	NA	15.605	0	6.14554	11.221
RHA1_RS01810		RHA1_ro00365	hydrolase	1.53233	NA	2.46021	0.399478	1.84108	NA	1.14671	0.896193	5.30451	14.8943	9.57588	14.463
RHA1_RS01815		RHA1_ro00366	enoyl-CoA hydratase	1.46829	0.690672	-1.9174	0.502026	1.12611	NA	3.17034	0.129216	18.1123	7.35243	23.4038	27.2129
RHA1_RS01820		RHA1_ro00367	fatty-acid--CoA ligase	2.56887	NA	1.08189	0.959469	1.1309	NA	2.68524	0.31491	3.48492	3.22843	7.87092	9.30877
RHA1_RS01825		RHA1_ro00368	major facilitator transporter	1.03048	NA	-2.56452	0.444973	1.95924	NA	5.17768	0.101191	7.01825	0.904709	4.84272	12.4606
RHA1_RS01830		RHA1_ro00369	ferredoxin	4.66135	0.0110106	1.29132	0.795176	-1.13827	0.876935	3.17127	0.0510329	11.7461	10.4778	50.7934	42.1183
RHA1_RS01835		RHA1_ro00370	short-chain dehydrogenase	-1.47703	NA	-1.44722	NA	2.97402	NA	2.91399	NA	4.7247	1.63807	1.75365	10.3275
RHA1_RS01840		RHA1_ro00371	hydrolase	4.41256	NA	1.88132	NA	-1.28944	NA	1.81899	NA	2.04094	3.00313	12.2213	8.80536
RHA1_RS01845		RHA1_ro00372	TetR family transcriptional regulator	-2.9781	0.225589	1.28502	0.769838	3.07971	NA	-1.24263	0.764611	35.0736	33.8914	6.20041	30.822
RHA1_RS01850		RHA1_ro00373	betaine-aldehyde dehydrogenase	3.61731	0.000175482	-2.73209	0.0784011	-2.02756	0.0275482	4.87424	0.000866226	28.2433	6.72678	93.5665	43.5943
RHA1_RS01855		RHA1_ro00374	3-ketoacyl-ACP reductase	1.94795	0.351855	-1.17411	0.863244	-1.40921	NA	1.62298	0.482328	23.4078	13.803	42.1094	27.8955
RHA1_RS01860		RHA1_ro00375	acetyltransferase	2.64517	0.198573	-2.26011	0.418872	-1.53124	NA	3.90427	0.0897029	13.4651	2.62888	32.9427	20.3318
RHA1_RS01865		RHA1_ro00376	ring hydroxylating dioxygenase	2.55589	NA	-1.54149	0.716189	-1.56878	NA	2.51142	0.306802	7.71972	4.18867	21.3829	11.1254
RHA1_RS01870		RHA1_ro00377	cytochrome P450	1.93441	0.282069	-1.25401	0.779773	1.04511	0.957808	2.5352	0.0825631	22.0194	12.989	37.2315	37.8269
RHA1_RS01875		RHA1_ro00378	ferredoxin	9.18675	0.00146214	2.93292	0.218894	-1.34706	0.707932	2.32527	0.181625	18.6755	49.9452	221.877	144.399
RHA1_RS01880		RHA1_ro00379	oxidoreductase	5.3135	4.51846e-07	1.72004	0.246446	-1.45971	0.274088	2.11629	0.0244126	35.793	50.9895	178.346	116.503
RHA1_RS01885		RHA1_ro00381	MFS transporter	4.88629	0.00539435	-2.76752	0.307315	1.20366	0.796061	16.277	0.000132816	8.15605	0.961003	40.9678	46.4294
RHA1_RS01890		RHA1_ro00382	naphthalene 1,2-dioxygenase	10.2681	1.68583e-06	1.13142	0.901949	-1.20718	0.740122	7.5179	0.000100285	8.63089	5.44649	87.2676	70.0801
RHA1_RS01895		RHA1_ro00383	aldehyde dehydrogenase	5.05891	0.00373782	-1.48498	0.675765	-1.07827	0.929412	6.96706	0.00136898	11.8134	5.17285	53.3208	46.7575
RHA1_RS01900		RHA1_ro00384	TetR family transcriptional regulator	11.3738	0.000487675	-2.24354	0.53251	1.03276	0.97433	26.3536	0.000142496	5.66964	0	93.0788	83.3311
RHA1_RS01905		RHA1_ro00385	flavin reductase	6.50784	0.0153455	-2.85262	0.401987	-1.17234	NA	15.8354	0.00250817	9.29103	0	70.8938	58.6341
RHA1_RS01910		RHA1_ro00386	hypothetical protein	14.5197	NA	1.29254	NA	-1.21242	NA	9.26534	0.0344479	0	0	53.8148	40.811
RHA1_RS01915		RHA1_ro00387	hypothetical protein	6.13781	NA	-1.94258	0.641022	1.31587	NA	15.6893	0.00331013	5.36665	0	39.1359	48.5218
RHA1_RS01920		RHA1_ro00388	hypothetical protein	7.78946	0.0130817	-1.02781	0.987291	1.34971	NA	10.8058	0.00348372	6.23332	2.68603	56.9582	76.7218
RHA1_RS01925		RHA1_ro00389	transporter	10.4506	1.67993e-05	1.49022	0.674117	1.1044	0.881991	7.74494	9.97634e-05	6.18087	5.51596	67.3492	72.3949
RHA1_RS01930		RHA1_ro00390	hypothetical protein	6.45671	0.000853137	-1.88589	0.523971	-1.09388	0.913042	11.1316	0.000314749	26.0017	10.1465	148.423	137.632
RHA1_RS01935		RHA1_ro00391	3-ketoacyl-ACP reductase	11.3653	3.05028e-09	-1.18545	0.85672	-1.10639	0.840667	12.1774	2.19446e-07	17.6854	7.89144	197.451	169.571
RHA1_RS01940		RHA1_ro00392	monooxygenase	9.43598	9.82379e-11	-1.07638	0.923755	-1.21924	0.629381	8.33034	8.34574e-08	18.8345	13.3074	165.058	132.884
RHA1_RS01945		RHA1_ro00393	cytochrome P450	20.4323	4.59074e-08	1.28368	0.827198	-1.05385	0.939193	15.1037	2.11443e-06	4.44337	6.86372	102.713	98.6341
RHA1_RS01950		RHA1_ro00394	CoA transferase	4.41626	5.39951e-05	1.69322	0.292755	1.3246	0.51894	3.45482	0.000205848	12.7063	17.0455	48.43	66.2439
RHA1_RS01955		RHA1_ro00395	aldehyde dehydrogenase	3.77557	0.00472493	-1.46432	0.60832	1.01918	0.982345	5.6347	0.000433081	19.3882	10.1771	64.3228	67.6401
RHA1_RS01960		RHA1_ro00396	transporter	7.85928	1.13038e-05	2.20618	0.218982	1.23616	0.694449	4.40367	0.00025955	9.65387	16.9014	73.3133	90.6517
RHA1_RS01965		RHA1_ro00397	hypothetical protein	2.20122	NA	-1.33126	0.832739	1.84618	NA	5.41006	0.0458296	18.3241	10.8184	30.6599	69.5709
RHA1_RS01970		RHA1_ro00398	hypothetical protein	4.8711	NA	-1.05763	0.973726	1.31699	NA	6.78487	0.0325997	9.46758	4.07973	53.3071	69.1435
RHA1_RS01975		RHA1_ro00399	acetyl-CoA acetyltransferase	2.68134	0.131683	-1.47697	0.680867	1.32899	0.714573	5.26315	0.00734847	9.69161	3.45961	23.5281	31.4766
RHA1_RS01980		RHA1_ro00400	NADP oxidoreductase	2.04099	0.305833	1.46563	0.615551	-1.26151	0.777645	1.1039	0.889578	17.4028	22.6349	31.3241	24.4731
RHA1_RS01985		RHA1_ro00401	enoyl-CoA hydratase	2.44566	0.249806	-1.49684	0.696894	1.28757	NA	4.71348	0.0259246	15.022	10.4217	36.4419	45.1971
RHA1_RS01990		RHA1_ro00402	short-chain dehydrogenase	1.73466	NA	1.09693	NA	-1.05516	NA	1.49872	NA	5.76577	5.91878	9.3978	8.53304
RHA1_RS01995		RHA1_ro00403	MFS transporter	2.91231	NA	-1.81504	0.595253	-2.05377	NA	2.57378	0.297986	7.16839	1.90507	23.062	9.20193
RHA1_RS02000		RHA1_ro00404	3-oxoacyl-ACP reductase	3.31725	0.0273576	1.78182	0.388024	1.10778	0.891155	2.06237	0.139038	22.6948	32.0968	70.8891	73.2331
RHA1_RS02005		RHA1_ro00405	AMP-dependent acyl-CoA synthetase	3.66528	0.00446344	1.95662	0.225888	-1.06923	0.920007	1.75199	0.196711	13.6312	22.227	48.3249	43.4753
RHA1_RS02010			ferredoxin	4.53226	0.0194338	3.37719	0.0700798	-2.1011	NA	-1.56563	0.456038	5.20858	16.7505	25.6695	10.7764
RHA1_RS02015		RHA1_ro00407	bifunctional 3-hydroxyacyl-CoA dehydrogenase/ 3-hydroxybutyryl-CoA epimerase	4.87056	NA	-1.04727	0.973758	-2.85471	NA	1.7868	0.531146	5.64779	3.02413	26.7718	8.94086
RHA1_RS02020		RHA1_ro00408	ring hydroxylating dioxygenase	3.53379	0.000526993	-1.50241	0.512979	1.1263	0.809895	5.97978	9.31537e-06	28.4896	15.8926	92.6388	100.392
RHA1_RS02025		RHA1_ro00409	acyl-CoA dehydrogenase	4.76099	1.5853e-07	-2.47651	0.0887277	1.19253	0.65418	14.0607	8.48991e-11	38.9406	11.8868	163.55	195.37
RHA1_RS02030		RHA1_ro00410	secreted lipase	2.364	NA	4.77245	NA	2.33659	NA	1.15742	NA	0	8.42437	3.00626	12.374
RHA1_RS02035		RHA1_ro00411	formate dehydrogenase	3.51395	NA	1.31299	NA	-2.00116	NA	1.33738	NA	0.571118	0.594026	3.5629	1.34237
RHA1_RS02040		RHA1_ro00412	ferredoxin	-1.61843	NA	1.21873	NA	2.63967	NA	1.33828	NA	0.765698	0.796411	0	1.61069
RHA1_RS02045		RHA1_ro00413	formate dehydrogenase	-1.33138	NA	-1.14865	NA	-1.63943	NA	-1.90024	NA	2.69052	2.18979	1.24119	0.851471
RHA1_RS02050		RHA1_ro00414	molybdopterin oxidoreductase	4.46612	NA	2.51574	NA	-2.09923	NA	-1.18248	NA	0	0.608229	2.3458	0.632247
RHA1_RS02055		RHA1_ro00415	MFS transporter	-1.39859	NA	-5.90542	NA	-1.88016	NA	2.24577	NA	6.93912	0	4.54335	1.80238
RHA1_RS02060		RHA1_ro00416	AMP-dependent acyl-CoA synthetase	-1.68762	NA	-1.673	NA	1.61165	NA	1.59769	NA	0.808898	0	0	0.617896
RHA1_RS02065		RHA1_ro00417	CoA transferase	-1.06763	NA	-1.19219	NA	1.09332	NA	1.22088	NA	3.98824	2.07411	3.99968	3.80814
RHA1_RS02070		RHA1_ro00418	hypothetical protein	-1.73395	NA	1.53519	NA	-1.377	NA	-3.66548	NA	1.83971	5.31474	0	0
RHA1_RS02075		RHA1_ro00419	crotonase	-1.66579	NA	1.69695	NA	-1.34458	NA	-3.80081	NA	1.6369	3.40513	0	0
RHA1_RS02080		RHA1_ro00420	ribosomal subunit interface protein	1.19948	NA	2.12864	NA	1.55862	NA	-1.1386	NA	1.49185	4.14615	1.17504	3.0259
RHA1_RS02085		RHA1_ro00421	TetR family transcriptional regulator	-7.25638	NA	-6.43505	0.061858	3.30577	NA	2.93159	0.303265	46.1484	5.97578	2.3033	16.1658
RHA1_RS02090		RHA1_ro00422	TetR family transcriptional regulator	1.49938	0.490179	1.06479	0.928122	-1.17637	0.807588	1.19702	0.738857	66.4768	61.6727	91.719	74.5317
RHA1_RS02095		RHA1_ro00423	cytochrome P450	2.55065	0.0332493	1.08496	0.906198	-1.46461	0.433183	1.60515	0.308722	27.5194	27.0704	63.9437	41.7586
RHA1_RS02100		RHA1_ro00425	short-chained dehydrogenase FabG	1.42253	NA	1.2008	0.864118	1.00654	NA	1.1924	0.843633	46.9655	43.6303	68.1554	61.3861
RHA1_RS02105		RHA1_ro00429	AsnC family transcriptional regulator	1.25905	NA	1.92247	NA	-1.26054	NA	-1.92474	NA	2.96912	6.11253	2.73943	2.50093
RHA1_RS02110		RHA1_ro00430	MFS transporter	NA	NA	NA	NA	NA	NA	NA	NA	0	0	0	0
RHA1_RS02115		RHA1_ro00431	peptidase M20	1.90796	NA	1.09333	NA	-1.51031	NA	1.15545	NA	0	0	0.968544	0.276002
RHA1_RS02120		RHA1_ro00432	peptidase M20	1.11786	NA	2.24967	NA	2.05657	NA	1.02191	NA	0	1.04457	0	1.21562
RHA1_RS02125		RHA1_ro00433	peptide synthetase	8.38886	NA	9.42561	NA	-2.19199	NA	-2.46289	0.358291	0	3.40053	2.89094	0.98542
RHA1_RS02130		RHA1_ro00434	NADPH:quinone oxidoreductase	2.09437	0.397645	7.05942	0.000857671	1.20934	0.845747	-2.78719	0.034347	10.4509	66.7571	19.9143	22.9237
RHA1_RS02135		RHA1_ro00435	transcription antitermination regulator	1.42753	NA	4.77911	NA	2.07863	NA	-1.61059	NA	4.70232	26.9071	9.6392	16.7301
RHA1_RS02140		RHA1_ro00436	TetR family transcriptional regulator	3.24861	NA	1.97013	NA	1.08726	NA	1.79281	0.559003	4.96814	10.2279	17.4244	19.3753
RHA1_RS02145		RHA1_ro00437	metal-dependent hydrolase	-2.0384	NA	-1.17896	NA	1.63059	NA	-1.06034	NA	8.18586	4.0926	3.80095	5.08656
RHA1_RS02150		RHA1_ro00438	hypothetical protein	1.0056	NA	-2.64579	0.365905	-2.65762	NA	1.00113	0.999533	12.5215	2.23489	12.9292	3.62357
RHA1_RS02155	katA	RHA1_ro00439	catalase	1.1067	NA	1.11629	NA	2.79416	NA	2.77016	NA	0	0	0	1.68903
RHA1_RS02160		RHA1_ro00440	Fis family transcriptional regulator	NA	NA	NA	NA	NA	NA	NA	NA	0	0	0	0
RHA1_RS02165	parmA	RHA1_ro00441	PrMO hydroxylase large subunit	1.02377	0.986811	13.9316	4.37759e-06	-1.65447	0.675649	-22.5143	2.67028e-10	4.13006	58.0099	5.27113	2.331
RHA1_RS02170	prmB	RHA1_ro00442	PrMO reductase	1.215	NA	18.0298	NA	1.70272	NA	-8.71509	NA	0	15.8783	0	1.29175
RHA1_RS02175	prmC	RHA1_ro00443	PrMO hydroxylase small subunit	2.32768	NA	6.8828	NA	-3.17783	NA	-9.39662	NA	0	5.85977	1.25465	0
RHA1_RS02180	prmD	RHA1_ro00444	PrMO coupling protein	1.08667	NA	1.93893	NA	1.16445	NA	-1.5323	NA	0	3.79343	0	1.15727
RHA1_RS02185		RHA1_ro00445	amidohydrolase	1.08667	NA	1.93893	NA	1.16445	NA	-1.5323	NA	0	1.23911	0	0.37802
RHA1_RS02190		RHA1_ro00446	hypothetical protein	1.08667	NA	1.93893	NA	1.16445	NA	-1.5323	NA	0	1.74375	0	0.531972
RHA1_RS02195		RHA1_ro00447	alcohol dehydrogenase	1.15351	NA	6.12566	NA	1.46944	NA	-3.61395	NA	0	6.04104	0	0.771514
RHA1_RS02200	groEL	RHA1_ro00448	molecular chaperone GroEL	2.48178	NA	5.61945	NA	-1.96346	NA	-4.44583	NA	1.06871	8.91045	2.52526	1.29706
RHA1_RS02205		RHA1_ro00449	antibiotic biosynthesis monooxygenase	2.97186	NA	1.14528	NA	-1.26022	NA	2.05906	NA	0	0	11.0541	4.61714
RHA1_RS02210		RHA1_ro00450	FAD-linked oxidase	-1.83533	NA	2.31462	NA	-1.56174	NA	-6.63444	NA	0.909789	3.57458	0	0
RHA1_RS02215		RHA1_ro00451	hypothetical protein	NA	NA	NA	NA	NA	NA	NA	NA	0	0	0	0
RHA1_RS02220		RHA1_ro00452	Fis family transcriptional regulator	-1.46946	0.333801	6.79006	8.14061e-19	-1.93163	0.062679	-19.2733	5.90364e-44	59.9784	347.378	39.8887	18.2874
RHA1_RS02225		RHA1_ro00453	hypothetical protein	1.13163	NA	1.83848	NA	-2.26684	NA	-3.68277	NA	14.3363	21.0952	11.2918	3.87315
RHA1_RS02230		RHA1_ro00454	antibiotic biosynthesis monooxygenase	2.08269	NA	1.46352	NA	1.32662	NA	1.88788	NA	5.93727	12.1326	16.8471	18.9525
RHA1_RS02235		RHA1_ro00455	hypothetical protein	21.8163	0.00078855	7.87288	0.0419389	1.14038	NA	3.16009	0.081549	0	12.7818	57.0447	61.1369
RHA1_RS02240		RHA1_ro00456	hydroxylase	2.7685	0.150897	3.50522	0.0456077	1.50927	0.588753	1.19206	0.781891	11.8014	34.1442	34.2577	49.0184
RHA1_RS02245		RHA1_ro00457	hypothetical protein	1.09221	NA	1.10003	NA	1.26853	NA	1.25951	NA	0	0	0	0.745361
RHA1_RS02250		RHA1_ro00458	hypothetical protein	2.04471	NA	1.09669	NA	-2.25456	NA	-1.20925	NA	0	0	2.35007	0
RHA1_RS02255			hypothetical protein	2.34995	NA	3.58198	NA	1.83627	NA	1.20468	NA	0	11.9572	6.40043	18.644
RHA1_RS02260			hypothetical protein	2.88578	NA	6.13565	0.0487084	-1.68047	NA	-3.57297	0.104305	13.8848	88.529	32.8085	22.507
RHA1_RS02265		RHA1_ro00460	SAM-dependent methlyltransferase	1.12116	NA	-1.36609	NA	-1.00287	NA	1.52722	0.71046	11.2575	4.35353	10.2576	10.3953
RHA1_RS02270		RHA1_ro00461	DGPF domain protein	-2.20165	NA	1.08866	NA	3.89553	NA	1.62528	0.653112	17.0627	19.9628	3.26031	27.9747
RHA1_RS02275			hypothetical protein	4.05842	NA	2.32573	NA	-1.79514	NA	-1.02873	NA	0	5.47406	21.1122	6.67995
RHA1_RS02280		RHA1_ro00462	transposase	1.09221	NA	1.10003	NA	1.26853	NA	1.25951	NA	0	0	0	0.320216
RHA1_RS02285		RHA1_ro00463	hypothetical protein	4.11016	NA	-1.63707	NA	-2.92428	NA	2.30095	NA	1.09458	0	5.69229	1.42854
RHA1_RS02290			Cro/Cl family transcriptional regulator	-1.09378	NA	-1.34371	NA	1.09886	NA	1.34995	NA	15.0128	11.3314	8.73517	12.4918
RHA1_RS02295		RHA1_ro00464	tyrosine recombinase	1.65878	0.433877	1.13986	0.864118	2.45028	0.0553245	3.56579	0.00390043	24.5479	18.2067	35.6296	86.8093
RHA1_RS02300		RHA1_ro00466	transposase	9.34629	4.31759e-05	3.11827	0.0922683	1.84802	0.156986	5.539	4.60418e-05	24.1729	82.128	268.2	497.877
RHA1_RS02305		RHA1_ro00467	hypothetical protein	6.26193	0.188023	1.13688	0.945628	2.56097	0.595331	14.1059	0.023937	0	0	35.1961	128.626
RHA1_RS02310		RHA1_ro00468	hypothetical protein	30.5966	0.000179551	1.35237	0.859195	1.6682	0.45573	37.7421	3.549e-05	0	0	80.3431	140.55
RHA1_RS02315			hypothetical protein	2.09547	NA	2.11895	NA	-2.44326	NA	-2.47063	NA	0	6.09086	6.52062	0
RHA1_RS02320		RHA1_ro00470	ferredoxin	31.8838	3.02981e-06	-1.17662	0.91834	2.05502	0.163472	77.0942	9.29191e-08	1.79752	0	84.9658	184.3
RHA1_RS02325		RHA1_ro00471	hypothetical protein	32.2058	0.000104412	1.35944	0.85672	2.09667	0.188968	49.6713	5.44334e-06	0	0	142.629	319.065
RHA1_RS02330		RHA1_ro00472	ethanolamine utilization protein	49.1095	6.39609e-09	1.45211	0.784993	2.14575	0.00924693	72.568	9.6391e-11	4.45295	3.27614	341.738	744.25
RHA1_RS02335		RHA1_ro00473	hypothetical protein	1.08533	NA	1.09236	NA	1.69892	NA	1.68798	NA	0	0	0	1.47944
RHA1_RS02340		RHA1_ro00474	sulfurase	1.66343	0.495747	2.17902	0.200678	-2.54517	0.124538	-3.33406	0.01517	11.837	23.9825	19.0036	6.83223
RHA1_RS02345		RHA1_ro00475	hypothetical protein	4.52459	NA	1.18055	NA	-1.46574	NA	2.6148	NA	0	0	4.04822	1.73152
RHA1_RS02350		RHA1_ro00476	hypothetical protein	1.09221	NA	1.10003	NA	1.26853	NA	1.25951	NA	0	0	0	1.60889
RHA1_RS02355		RHA1_ro00477	glyoxalase	1.08919	NA	1.09699	NA	1.55661	NA	1.54555	NA	0	0	0	1.22725
RHA1_RS02360		RHA1_ro00478	maleate cis-trans isomerase	-1.67762	NA	-1.66076	NA	2.79267	NA	2.76461	NA	1.64337	0	0	3.34116
RHA1_RS02365	hyuA	RHA1_ro00479	hydantoinase	-1.02097	NA	-3.27312	NA	-2.35378	NA	1.36202	NA	2.51551	0	2.37927	0.529728
RHA1_RS02370	hyuB	RHA1_ro00480	hydantoinase	-3.14363	NA	-1.57733	NA	4.77397	NA	2.39535	NA	1.8314	0.558001	0	2.59751
RHA1_RS02375		RHA1_ro00481	acyl-CoA synthetase	1.17567	0.886831	1.00925	0.9938	-1.09042	NA	1.0683	0.946761	10.2262	7.39212	9.39087	9.43065
RHA1_RS02380		RHA1_ro00482	oxidoreductase	1.79469	NA	1.25109	NA	-2.33444	NA	-1.62735	NA	3.1498	3.91294	5.26096	2.15618
RHA1_RS02385		RHA1_ro00483	TetR family transcriptional regulator	-1.31778	0.747932	1.05799	0.947183	-1.11276	0.914528	-1.55141	0.47363	48.9531	37.0414	28.965	28.1085
RHA1_RS02390		RHA1_ro00484	hypothetical protein	1.09057	0.845638	1.91867	0.0109178	-1.02272	0.964036	-1.79931	0.0124736	408.944	639.067	369.866	367.384
RHA1_RS02395			chaB family domain protein	1.62426	0.0780768	3.51265	1.56152e-09	-2.19084	0.000580448	-4.73795	2.82381e-17	602.141	1771.66	873.454	380.81
RHA1_RS02400		RHA1_ro00486	hypothetical protein	-1.78319	0.46634	1.79125	0.323523	4.25536	0.0119868	1.33223	0.599794	89.8338	126.512	29.7316	182.984
RHA1_RS02405			hypothetical protein	1.18589	0.87865	1.83008	0.43244	1.93194	NA	1.25189	0.752864	75.215	103.757	75.1824	150.762
RHA1_RS02410		RHA1_ro00487	LuxR family transcriptional regulator	-1.65792	0.647187	2.46392	0.220991	1.51477	NA	-2.69677	0.112093	11.4096	25.1945	4.29665	9.33016
RHA1_RS02415	phiA	RHA1_ro00488	3-hexulose-6-phosphate isomerase	1.18839	NA	-1.65732	NA	-1.07364	NA	1.83445	NA	2.14316	0	2.38641	2.31715
RHA1_RS02420	hpsA	RHA1_ro00489	3-hexulose-6-phosphate synthase	-2.49464	NA	-1.02372	NA	3.48361	NA	1.42956	NA	4.84813	5.80257	0	6.13717
RHA1_RS02425		RHA1_ro00491	hypothetical protein	1.08624	NA	1.09402	NA	1.63156	NA	1.61996	NA	0	0	0	3.27421
RHA1_RS02430		RHA1_ro00492	malate dehydrogenase	1.43024	0.664598	5.79359	0.000144779	1.5588	0.527491	-2.59866	0.0113479	11.2909	61.1417	16.3034	22.8161
RHA1_RS02435		RHA1_ro00493	ketosteroid isomerase	1.09221	NA	1.10003	NA	1.26853	NA	1.25951	NA	0	0	0	1.05543
RHA1_RS02440		RHA1_ro00497	hypothetical protein	NA	NA	NA	NA	NA	NA	NA	NA	0	0	0	0
RHA1_RS02445		RHA1_ro00498	hypothetical protein	NA	NA	NA	NA	NA	NA	NA	NA	0	0	0	0
RHA1_RS02450			hypothetical protein	1.08869	NA	2.06484	NA	-1.20009	NA	-2.27613	NA	0	1.92772	0	0
RHA1_RS02455			integrase	1.545	NA	-1.26012	0.848236	1.28524	NA	2.50223	0.256005	12.8075	5.76602	19.7651	22.9976
RHA1_RS02460		RHA1_ro00503	transposase	-1.57362	NA	-4.43132	NA	1.88466	NA	5.30722	NA	22.2285	0	8.49476	22.817
RHA1_RS02465		RHA1_ro00504	hypothetical protein	-2.1006	0.42343	2.18377	0.226342	2.6366	NA	-1.73982	0.334428	14.643	29.0541	3.95696	16.0052
RHA1_RS02470		RHA1_ro00505	protein kinase	1.42678	0.709839	-1.61335	0.610326	-2.29152	NA	1.00453	0.99675	10.2208	4.72732	14.944	5.46146
RHA1_RS02475		RHA1_ro00506	hypothetical protein	1.08919	NA	1.09699	NA	1.55661	NA	1.54555	NA	0	0	0	2.72019
RHA1_RS02480		RHA1_ro00507	hypothetical protein	1.16717	NA	4.77533	NA	2.4466	NA	-1.67226	NA	0	6.09546	0	2.37014
RHA1_RS02485		RHA1_ro00508	hypothetical protein	NA	NA	NA	NA	NA	NA	NA	NA	0	0	0	0
RHA1_RS02490		RHA1_ro00509	regulator	-2.33447	0.141064	1.27518	0.660706	1.21145	0.814753	-2.45726	0.0252954	48.4336	50.5899	16.1733	21.0699
RHA1_RS02495			serine/threonine protein kinase	-1.54632	0.657412	3.40285	0.030201	1.47934	NA	-3.55693	0.00867958	36.7771	109.227	18.9861	31.3806
RHA1_RS02500		RHA1_ro00511	diguanylate cyclase	2.76198	NA	2.1746	0.402932	-2.17389	NA	-1.71157	0.507273	3.24351	5.66036	9.17731	3.75455
RHA1_RS02505			hypothetical protein	NA	NA	NA	NA	NA	NA	NA	NA	0	0	0	0
RHA1_RS02510		RHA1_ro00512	hypothetical protein	NA	NA	NA	NA	NA	NA	NA	NA	0	0	0	0
RHA1_RS02515		RHA1_ro00514	short-chained dehydrogenase	1.09221	NA	1.10003	NA	1.26853	NA	1.25951	NA	0	0	0	1.0307
RHA1_RS02520		RHA1_ro00515	4-hyroxy-2-oxovalerate aldolase	1.071	NA	1.07811	NA	2.28245	NA	2.26739	NA	0	0	0	2.67535
RHA1_RS02525		RHA1_ro00516	acetaldehyde dehydrogenase	2.12271	NA	2.14939	NA	-1.58336	NA	-1.60325	NA	0	1.36852	1.46508	0.587562
RHA1_RS02530		RHA1_ro00517	2-keto-4-pentenoate hydratase	-1.68031	NA	-1.6676	NA	1.55039	NA	1.53866	NA	2.20146	0	0	1.39078
RHA1_RS02535	mhpB	RHA1_ro00518	3-(2,3-dihydroxyphenyl)propionate dioxygenase	2.19995	NA	1.12189	NA	-1.20612	NA	1.62583	NA	0	0	1.46973	1.00825
RHA1_RS02540	ohpC	RHA1_ro00519	2-hydroxy-6-ketonona-2,4-dienedioic acid hydrolase	1.10358	NA	-4.03891	NA	-2.05592	NA	2.16801	NA	6.92113	0	7.34769	2.64526
RHA1_RS02545	ohpB	RHA1_ro00520	monooxygenase	1.75728	NA	-2.95901	NA	-1.51763	NA	3.42628	NA	2.22816	0	4.07189	2.23983
RHA1_RS02550		RHA1_ro00521	MFS transporter	-1.83612	NA	-3.51951	NA	-1.38471	NA	1.38427	NA	3.75985	0	0.987131	0.677182
RHA1_RS02555	ohpR	RHA1_ro00522	GntR family transcriptional regulator	-2.49205	0.190465	-4.42612	0.0282135	-1.20271	NA	1.47675	0.634952	75.949	8.93494	22.1966	20.4331
RHA1_RS02560		RHA1_ro00523	methylenetetrahydromethanopterin reductase	-2.31798	NA	1.07845	NA	1.1258	NA	-2.2205	NA	2.32276	3.35512	0	0.51863
RHA1_RS02565		RHA1_ro00524	cysteine hydrolase	-1.85036	NA	-1.83273	NA	2.01264	NA	1.99347	NA	2.83957	0	0	2.43125
RHA1_RS02570		RHA1_ro00525	alcohol dehydrogenase	NA	NA	NA	NA	NA	NA	NA	NA	0	0	0	0
RHA1_RS02575		RHA1_ro00526	WhiB family transcriptional regulator	1.08919	NA	1.09699	NA	1.55661	NA	1.54555	NA	0	0	0	2.46596
RHA1_RS02580			hypothetical protein	1.08624	NA	1.09402	NA	1.63156	NA	1.61996	NA	0	0	0	2.78595
RHA1_RS02585			hypothetical protein	2.83048	NA	1.1109	NA	-3.2183	NA	-1.26311	NA	0	0	15.0613	0
RHA1_RS02590		RHA1_ro00529	hypothetical protein	NA	NA	NA	NA	NA	NA	NA	NA	0	0	0	0
RHA1_RS02595		RHA1_ro00530	malonic semialdehyde reductase	2.09547	NA	2.11895	NA	-2.44326	NA	-2.47063	NA	0	2.11986	2.26943	0
RHA1_RS02600		RHA1_ro00531	pigment production hydroxylase	2.04471	NA	1.09669	NA	-2.25456	NA	-1.20925	NA	0	0	1.19321	0
RHA1_RS02605		RHA1_ro00532	3,4-dihydroxy-2-butanone 4-phosphate synthase	NA	NA	NA	NA	NA	NA	NA	NA	0	0	0	0
RHA1_RS02610		RHA1_ro00533	flavin reductase	-2.72352	NA	-1.3673	NA	1.45094	NA	-1.37283	NA	7.08181	2.60513	0	1.91324
RHA1_RS02615		RHA1_ro00534	PucR family transcriptional regulator	1.26358	0.455292	1.27279	0.402416	-1.17533	0.628422	-1.1839	0.518115	123.578	128.804	139.177	113.895
RHA1_RS02620		RHA1_ro00536	biphenyl 2,3-dioxygenase	1.09221	NA	1.10003	NA	1.26853	NA	1.25951	NA	0	0	0	0.690728
RHA1_RS02625		RHA1_ro00537	fumarylacetoacetate hydrolase	NA	NA	NA	NA	NA	NA	NA	NA	0	0	0	0
RHA1_RS02630		RHA1_ro00538	aromatic ring hydroxylase	NA	NA	NA	NA	NA	NA	NA	NA	0	0	0	0
RHA1_RS02635		RHA1_ro00539	acetoacetyl-CoA synthetase	1.09221	NA	1.10003	NA	1.26853	NA	1.25951	NA	0	0	0	0.197795
RHA1_RS02640		RHA1_ro00540	GntR family transcriptional regulator	-2.22067	0.37401	1.02839	0.978744	1.98354	NA	-1.15133	0.856093	36.2384	28.6246	9.8503	27.9238
RHA1_RS02645		RHA1_ro00541	AsnC family transcriptional regulator	1.10005	NA	1.10896	NA	2.49524	NA	2.4752	NA	0	0	0	4.4867
RHA1_RS02650		RHA1_ro00542	pyruvate dehydrogenase E1	3.65973	NA	2.85055	NA	3.01118	NA	3.86596	NA	0	1.53206	1.18103	5.22894
RHA1_RS02655		RHA1_ro00543	dihydrolipoyllysine succinyltransferase	1.96455	NA	1.11494	NA	1.66396	NA	2.93193	NA	0	0	1.25806	3.22652
RHA1_RS02660		RHA1_ro00544	hypothetical protein	1.09221	NA	1.10003	NA	1.26853	NA	1.25951	NA	0	0	0	1.57058
RHA1_RS02665			hypothetical protein	1.08533	NA	1.09236	NA	1.69892	NA	1.68798	NA	0	0	0	2.13005
RHA1_RS02670			acetolactate synthase 1 catalytic subunit	NA	NA	NA	NA	NA	NA	NA	NA	0	0	0	0
RHA1_RS02675		RHA1_ro00547	WhiB family transcriptional regulator	3.4629	NA	1.16376	NA	-1.03611	NA	2.87192	NA	0	0	7.40743	7.19244
RHA1_RS02680		RHA1_ro00549	epoxide hydrolase	-1.73395	NA	1.53519	NA	-1.377	NA	-3.66548	NA	4.47069	12.9154	0	0
RHA1_RS02685		RHA1_ro00550	acyl-CoA dehydrogenase	NA	NA	NA	NA	NA	NA	NA	NA	0	0	0	0
RHA1_RS02690			histidine phosphatase	NA	NA	NA	NA	NA	NA	NA	NA	0	0	0	0
RHA1_RS02695		RHA1_ro00552	hypothetical protein	NA	NA	NA	NA	NA	NA	NA	NA	0	0	0	0
RHA1_RS02700		RHA1_ro00553	glyoxalase	NA	NA	NA	NA	NA	NA	NA	NA	0	0	0	0
RHA1_RS02705		RHA1_ro00554	hypothetical protein	NA	NA	NA	NA	NA	NA	NA	NA	0	0	0	0
RHA1_RS02710	zwf1	RHA1_ro00555	glucose-6-phosphate 1-dehydrogenase	1.08869	NA	2.06484	NA	-1.20009	NA	-2.27613	NA	0	0.823716	0	0
RHA1_RS02715	gnd1	RHA1_ro00556	6-phosphogluconate dehydrogenase	NA	NA	NA	NA	NA	NA	NA	NA	0	0	0	0
RHA1_RS02720			AraC family transcriptional regulator	-1.60454	NA	1.16413	NA	1.40218	NA	-1.33213	NA	1.60737	1.67185	0	1.02007
RHA1_RS02725		RHA1_ro00560	membrane protein	1.08518	NA	1.91289	NA	1.4205	NA	-1.24093	NA	0	1.6278	0	0.993192
RHA1_RS02730		RHA1_ro00561	XRE family transcriptional regulator	-1.42105	NA	-1.37902	NA	-2.42809	NA	-2.5021	0.339769	15.3288	8.64528	8.97506	3.11092
RHA1_RS02735			alpha/beta hydrolase	-1.88523	NA	1.40176	NA	-1.38609	NA	-3.66295	NA	1.90429	3.89136	0	0
RHA1_RS02740			hypothetical protein	1.08869	NA	2.06484	NA	-1.20009	NA	-2.27613	NA	0	2.55888	0	0
RHA1_RS02745		RHA1_ro00563	nitroreductase	1.09221	NA	1.10003	NA	1.26853	NA	1.25951	NA	0	0	0	0.929077
RHA1_RS02750		RHA1_ro00564	MFS transporter	-1.39009	0.658418	-16.1641	0.00149941	1.70303	0.420006	19.8032	0.000354326	29.0521	0	19.7728	30.1611
RHA1_RS02755		RHA1_ro00565	TetR family transcriptional regulator	-1.20448	NA	-4.35106	NA	1.65542	NA	5.98001	NA	12.2982	0	6.58243	14.288
RHA1_RS02760		RHA1_ro00566	cupin	-2.80471	NA	-2.77778	NA	1.157	NA	1.14589	NA	7.48928	0	0	0.984545
RHA1_RS02765		RHA1_ro00567	oxidoreductase	-1.33933	NA	-1.31925	NA	-1.28677	NA	-1.30636	NA	3.98502	1.46594	1.56937	1.25878
RHA1_RS02770		RHA1_ro00568	MFS transporter	-1.85652	NA	1.48	NA	2.21447	NA	-1.24077	NA	3.91282	5.32726	0.987131	4.22981
RHA1_RS02775		RHA1_ro00569	IMP dehydrogenase	1.10101	NA	2.84976	NA	1.66394	NA	-1.55553	NA	0	2.47115	0	1.13082
RHA1_RS02780		RHA1_ro00570	XRE family transcriptional regulator	2.44689	NA	1.04105	NA	-3.48183	NA	-1.48137	0.753262	6.69042	4.32451	17.292	3.51811
RHA1_RS02785		RHA1_ro00571	hypothetical protein	-1.94108	0.400121	-2.28001	0.256983	1.18047	NA	1.38659	0.669357	44.5386	18.0175	19.072	22.8678
RHA1_RS02790		RHA1_ro00572	LexA family transcriptional regulator	2.12207	NA	-1.09591	NA	-2.79604	NA	-1.20229	0.885313	7.39964	6.58703	17.1841	4.68917
RHA1_RS02795	dghA	RHA1_ro00573	glutamate dehydrogenase	4.99111	0.00628376	22.9993	4.64589e-11	1.26244	0.708261	-3.65011	2.65327e-06	5.23462	127.829	29.0837	36.1121
RHA1_RS02800		RHA1_ro00574	LysR family transcriptional regulator	1.72019	0.203725	1.39547	0.465897	-2.17505	0.0308971	-1.76447	0.115725	63.7239	69.4203	101.365	43.6421
RHA1_RS02805		RHA1_ro00575	monooxygenase	1.08667	NA	1.93893	NA	1.16445	NA	-1.5323	NA	0	1.75793	0	0.536297
RHA1_RS02810		RHA1_ro00576	hydroxylase	1.029	NA	-1.78919	NA	-2.36135	NA	-1.28259	NA	2.26946	0	1.78751	0
RHA1_RS02815		RHA1_ro00577	hypothetical protein	1.11841	0.853548	-1.03495	0.954252	-1.03957	0.951828	1.11345	0.817353	45.7106	35.6394	43.3461	42.8937
RHA1_RS02820		RHA1_ro00578	transcription initiation protein	1.56323	0.576021	2.77942	0.0720777	-1.08568	0.930413	-1.93033	0.187476	51.3102	123.912	65.8106	64.9772
RHA1_RS02825			membrane protein	-4.84753	NA	-1.81191	NA	2.44468	NA	-1.09437	0.94216	37.8703	15.7137	2.91172	15.1501
RHA1_RS02830		RHA1_ro00581	NADPH:quinone reductase	2.44807	NA	1.12106	0.935884	1.16226	NA	2.53804	0.331469	5.9971	4.23972	14.5283	18.0913
RHA1_RS02835		RHA1_ro00582	membrane protein	-1.33733	0.752064	1.02712	0.978356	-1.83662	NA	-2.52277	0.120342	68.9706	58.7607	41.3075	22.7139
RHA1_RS02840	atf5	RHA1_ro00583	diacylglycerol O-acyltransferase	-1.41379	0.568975	3.00085	0.00154965	1.30364	0.686964	-3.25441	9.11455e-05	39.9828	97.5448	26.441	30.7454
RHA1_RS02845		RHA1_ro00584	proteinase	-1.45489	0.609824	2.10429	0.130113	1.61888	0.484864	-1.89112	0.143284	24.7038	44.984	12.8223	22.891
RHA1_RS02850		RHA1_ro00585	thioesterase	1.48934	0.586466	-1.16361	0.856664	-1.7297	0.419795	1.00192	0.998382	111.11	86.0194	167.39	83.0639
RHA1_RS02855		RHA1_ro00587	succinate-semialdehyde dehdyrogenase	1.18227	0.664598	1.75252	0.0322988	-1.12873	0.773997	-1.67316	0.0293685	110.182	154.119	122.22	99.8061
RHA1_RS02860		RHA1_ro00588	cold-shock protein	-2.87079	0.000325728	-2.32231	0.00309674	-1.00371	0.996257	-1.24076	0.537452	1170.76	420.415	339.194	347.131
RHA1_RS02865		RHA1_ro00589	methyltransferase	1.05024	NA	-1.78893	NA	-1.70902	NA	1.09934	NA	4.32198	0	3.40415	0.970066
RHA1_RS02870			hypothetical protein	3.45349	NA	1.1586	NA	-1.15183	NA	2.58783	NA	0	0	13.6166	11.2813
RHA1_RS02875		RHA1_ro00591	aldo/keto reductase	-2.21481	NA	1.00686	NA	-1.0029	NA	-2.23649	NA	6.54327	6.00591	1.34583	1.91757
RHA1_RS02880		RHA1_ro00592	alkanesulfonate monooxygenase	NA	NA	NA	NA	NA	NA	NA	NA	0	0	0	0
RHA1_RS02885		RHA1_ro00593	acetyltransferase	1.08919	NA	1.09699	NA	1.55661	NA	1.54555	NA	0	0	0	1.53406
RHA1_RS02890		RHA1_ro00594	cystathionine beta-synthase	-1.03071	NA	-1.28435	NA	-1.13523	NA	1.09765	NA	2.49592	0.918155	2.55818	1.57681
RHA1_RS02895		RHA1_ro00595	transcription factor WhiB family protein	1.15654	NA	5.80633	NA	1.91529	NA	-2.62124	NA	0	18.8022	0	5.47031
RHA1_RS02900		RHA1_ro00596	GntR family transcriptional regulator	-1.15323	NA	-1.57606	NA	-2.26227	NA	-1.65534	NA	10.1343	5.17729	5.98661	1.70598
RHA1_RS02905		RHA1_ro00597	cytosine deaminase	-1.68769	NA	-1.67569	NA	-1.20459	NA	-1.21321	NA	0.980599	0	0	0
RHA1_RS02910		RHA1_ro00598	amino acid transporter	1.08864	NA	1.10449	NA	-1.72203	NA	-1.74711	NA	1.18506	0.871877	0.933396	0.374334
RHA1_RS02915		RHA1_ro00599	cytosine deaminase	1.09221	NA	1.10003	NA	1.26853	NA	1.25951	NA	0	0	0	0.327367
RHA1_RS02920		RHA1_ro00600	anti-sigma factor	1.73261	NA	2.14119	NA	1.41505	NA	1.14503	NA	3.72891	7.75697	10.8063	11.7443
RHA1_RS02925		RHA1_ro00601	RNA polymerase sigma70	1.3872	NA	-1.36238	NA	-1.02956	NA	1.83563	NA	8.50991	6.42317	11.3948	9.90294
RHA1_RS02930		RHA1_ro00602	hypothetical protein	1.029	NA	-1.78919	NA	-2.36135	NA	-1.28259	NA	3.84176	0	3.02591	0
RHA1_RS02935		RHA1_ro00603	catalase	1.89521	NA	1.09267	NA	-1.39891	NA	1.23988	NA	0	0	1.25806	0.504537
RHA1_RS02940		RHA1_ro00604	cytochrome B561	NA	NA	NA	NA	NA	NA	NA	NA	0	0	0	0
RHA1_RS02945		RHA1_ro00605	SAM-dependent methyltransferase	1.3043	0.633583	2.41992	0.0147638	2.12556	0.0421653	1.14564	0.726318	51.0287	103.913	61.8696	121.044
RHA1_RS02950		RHA1_ro00608	transposase	1.73887	0.483923	2.52454	0.138696	-1.04286	0.968584	-1.51405	0.488174	10.1215	19.7943	16.4655	15.2429
RHA1_RS02955	dadA1	RHA1_ro00609	amino acid dehydrogenase	1.14616	NA	-1.6312	NA	-1.68449	NA	1.1099	NA	3.27381	0	3.64539	1.03881
RHA1_RS02960		RHA1_ro00610	hypothetical protein	-1.92224	0.580999	3.56405	0.0774793	3.22755	NA	-2.12265	0.249775	15.618	47.0268	7.0973	24.4307
RHA1_RS02965		RHA1_ro00611	DGPF domain protein	-3.03384	NA	-1.54857	NA	2.30614	NA	1.17713	NA	26.4594	9.53936	3.40415	16.1672
RHA1_RS02970		RHA1_ro00612	hypothetical protein	1.35942	NA	1.21153	NA	-1.10157	NA	1.0186	NA	5.54519	4.07973	7.86729	5.73893
RHA1_RS02975	dapA1	RHA1_ro00613	dihydrodipicolinate synthase	-1.23157	0.680633	2.16687	0.0114146	1.38089	0.481017	-1.93257	0.0160708	90.7837	172.386	65.7072	86.7801
RHA1_RS02980		RHA1_ro00615	hypothetical protein	-5.5962	NA	-1.15025	NA	2.10244	NA	-2.31406	NA	18.8468	15.9254	0	4.61161
RHA1_RS02985		RHA1_ro00616	ATP-dependent Clp protease ATP-binding subunit	2.1515	NA	2.17852	NA	-1.7303	NA	-1.75203	NA	0	5.0285	5.38331	1.53406
RHA1_RS02990		RHA1_ro00617	hypothetical protein	-1.49696	NA	8.61306	NA	2.28804	NA	-5.63514	NA	1.97049	31.4244	0	3.75153
RHA1_RS02995		RHA1_ro00618	isocitrate dehydrogenase	-1.65898	0.000500798	-3.85864	4.44822e-19	-1.30409	0.122148	1.78355	0.00028799	458.39	93.7802	241.2	181.003
RHA1_RS03000		RHA1_ro00619	luciferase	-1.52954	0.591885	1.15207	0.85672	1.50195	0.62208	-1.17323	0.806367	47.0992	40.6184	24.1905	39.0559
RHA1_RS03005		RHA1_ro00622	hypothetical protein	-1.83838	NA	-4.10816	NA	1.217	NA	2.71957	0.356284	30.4651	2.45711	16.3225	15.6301
RHA1_RS03010		RHA1_ro00623	fusaric acid resistance protein	1.41794	0.685764	2.67646	0.0957686	-1.2583	0.798439	-2.37513	0.0895996	9.09309	21.1298	13.8523	8.86461
RHA1_RS03015		RHA1_ro00624	hypothetical protein	1.10516	NA	2.94977	NA	-1.26734	NA	-3.38263	NA	0	14.648	0	0
RHA1_RS03020		RHA1_ro00625	DNA-binding protein	5.85282	NA	6.41182	0.0604887	-1.74201	NA	-1.90839	0.451871	3.29979	42.327	37.497	18.8854
RHA1_RS03025		RHA1_ro00627	hypothetical protein	-1.81515	NA	1.11176	NA	1.83763	NA	-1.09815	NA	4.70232	3.45961	0	3.59622
RHA1_RS03030		RHA1_ro00628	fatty acid desaturase	1.08624	NA	1.09402	NA	1.63156	NA	1.61996	NA	0	0	0	5.29331
RHA1_RS03035		RHA1_ro00629	cutinase	-1.4411	0.339339	2.95429	1.86338e-06	-1.09773	0.852569	-4.67348	3.3804e-14	158.979	395.17	98.1362	85.7561
RHA1_RS03040		RHA1_ro00630	dUTPase	-1.68769	NA	-1.67569	NA	-1.20459	NA	-1.21321	NA	4.28633	0	0	0
RHA1_RS03045		RHA1_ro00631	hypothetical protein	-1.1691	0.902613	1.38063	0.737356	1.57371	NA	-1.02567	0.97833	26.7249	37.5508	15.7318	32.353
RHA1_RS03050		RHA1_ro00632	XRE family transcriptional regulator	1.35087	0.745729	-1.4661	0.668692	-1.05047	NA	1.88535	0.377448	42.038	23.345	43.426	46.3219
RHA1_RS03055		RHA1_ro00633	NADPH:quinone reductase	1.00904	0.994053	1.98634	0.313998	2.01911	NA	1.02569	0.971853	16.8467	27.3747	13.1918	31.0858
RHA1_RS03060		RHA1_ro00635	hypothetical protein	NA	NA	NA	NA	NA	NA	NA	NA	0	0	0	0
RHA1_RS03065		RHA1_ro00636	glyoxalase	NA	NA	NA	NA	NA	NA	NA	NA	0	0	0	0
RHA1_RS03070		RHA1_ro00637	hypothetical protein	NA	NA	NA	NA	NA	NA	NA	NA	0	0	0	0
RHA1_RS03075		RHA1_ro00638	hypothetical protein	-1.67005	NA	1.52235	NA	1.24439	NA	-2.04309	NA	9.53173	15.3228	2.50251	5.15025
RHA1_RS03080			hypothetical protein	-5.79894	NA	-5.72345	NA	2.80431	NA	2.7678	NA	20.0501	0	0	6.75981
RHA1_RS03085		RHA1_ro00640	citrate lyase subunit beta	NA	NA	NA	NA	NA	NA	NA	NA	0	0	0	0
RHA1_RS03090		RHA1_ro00642	glyoxalase	2.07681	NA	-3.53174	NA	-1.33252	NA	5.5044	0.115389	10.0356	0	21.3083	13.7545
RHA1_RS03095			hypothetical protein	-1.05183	0.963447	-3.30218	0.156511	5.10086	0.00196291	16.0139	2.43899e-05	75.5371	9.30002	52.7808	321.487
RHA1_RS03100			membrane protein	-1.4767	NA	3.72299	NA	6.98142	NA	1.26987	NA	8.84625	53.1593	0	67.4711
RHA1_RS03105		RHA1_ro00645	membrane protein	2.34853	NA	2.92543	NA	2.17045	NA	1.74244	NA	0	3.80105	1.46508	5.36542
RHA1_RS03110		RHA1_ro00646	aldehyde dehydrogenase	4.39373	NA	4.69896	NA	1.1105	NA	1.03837	NA	0	6.86361	3.96826	5.13746
RHA1_RS03115		RHA1_ro00647	peptidase S1	2.36893	NA	1.16512	NA	1.98055	NA	4.02685	NA	0	0	1.50803	4.39278
RHA1_RS03120			hypothetical protein	1.13823	NA	3.0482	NA	2.31295	NA	-1.15784	NA	0	10.9194	0	5.28597
RHA1_RS03125			hypothetical protein	-1.81659	NA	-1.8037	NA	-1.19102	NA	-1.19953	NA	8.77298	0	0	0
RHA1_RS03130		RHA1_ro00649	potassium channel protein	1.16422	0.917584	6.16806	0.0112814	1.45925	NA	-3.63064	0.0271375	6.06383	37.4508	6.43755	9.59512
RHA1_RS03135		RHA1_ro00650	ZIP family metal transporter	1.02834	NA	1.97585	0.533095	1.83749	NA	-1.04567	0.968069	9.03856	16.5036	9.26447	17.5902
RHA1_RS03140		RHA1_ro00652	potassium transporter Kup	1.26358	0.730057	5.88376	3.41747e-07	1.16414	0.817146	-3.99988	1.37428e-06	15.7328	80.5749	17.4669	20.8511
RHA1_RS03145		RHA1_ro00653	DGPF domain-containing protein	1.75	0.295595	2.92483	0.00864697	-1.00888	0.991871	-1.68617	0.170688	88.245	215.861	160.214	134.851
RHA1_RS03150		RHA1_ro00654	(2Fe-2S)-binding protein	1.8057	NA	1.25909	NA	-1.15603	NA	1.24057	NA	2.90751	3.02413	6.47502	6.11613
RHA1_RS03155		RHA1_ro00655	HicB	-1.5838	NA	1.54676	NA	4.83294	NA	1.97282	NA	3.40798	9.84534	0	15.6196
RHA1_RS03160		RHA1_ro00656	lactate dehydrogenase	-2.37431	NA	1.46796	NA	5.11356	NA	1.46714	NA	2.85916	4.65408	0	6.02766
RHA1_RS03165		RHA1_ro00657	oxidoreductase	1.13638	NA	1.14861	NA	5.21225	NA	5.15678	NA	0	0	0	15.5718
RHA1_RS03170	gabD1	RHA1_ro00658	succinate-semialdehyde dehdyrogenase	-3.00159	NA	1.11241	NA	7.21983	NA	2.16228	NA	3.00071	3.45366	0	7.04516
RHA1_RS03175		RHA1_ro00659	cupin	2.62247	NA	1.11551	NA	-1.22607	NA	1.91744	NA	0	0	7.67453	3.54783
RHA1_RS03180		RHA1_ro00660	antibiotic biosynthesis monooxygenase	4.43925	NA	1.19518	NA	-1.03933	NA	3.57375	NA	0	0	15.7346	11.2472
RHA1_RS03185		RHA1_ro00661	3-carboxymuconate cyclase	3.9232	NA	1.3674	NA	1.52931	NA	4.38772	0.15501	1.04204	1.08384	8.36022	10.8132
RHA1_RS03190		RHA1_ro00662	aldolase	1.14989	NA	2.40256	NA	3.87819	NA	1.85615	NA	0	1.55558	0	4.56976
RHA1_RS03195		RHA1_ro00663	universal stress protein	1.09876	NA	1.10737	NA	2.31103	NA	2.29306	NA	0	0	0	4.70516
RHA1_RS03200		RHA1_ro00664	citrate:proton symporter	1.22728	NA	2.44372	NA	2.86445	NA	1.43858	NA	1.24796	2.75447	0.982939	5.44636
RHA1_RS03205		RHA1_ro00665	GntR family transcriptional regulator	-1.28973	0.781446	1.31959	0.70839	1.63349	NA	-1.04189	0.954982	34.765	39.1804	25.4486	38.6068
RHA1_RS03210			hypothetical protein	1.08624	NA	1.09402	NA	1.63156	NA	1.61996	NA	0	0	0	4.8612
RHA1_RS03215		RHA1_ro00667	hypothetical protein	NA	NA	NA	NA	NA	NA	NA	NA	0	0	0	0
RHA1_RS03220			transcriptional regulator	NA	NA	NA	NA	NA	NA	NA	NA	0	0	0	0
RHA1_RS03225		RHA1_ro00670	ATPase AAA	NA	NA	NA	NA	NA	NA	NA	NA	0	0	0	0
RHA1_RS03230		RHA1_ro00671	integrase	1.00456	NA	-1.61066	NA	-11.2166	NA	-6.93239	NA	5.59608	3.0364	6.71878	0
RHA1_RS03235		RHA1_ro00672	Cro/Cl family transcriptional regulator	2.48474	NA	3.28168	NA	-3.26829	NA	-4.31655	0.0752373	13.5175	50.7924	33.5212	9.07424
RHA1_RS03240	xerD	RHA1_ro00673	tyrosine recombinase	1.47257	0.57882	1.61352	0.429277	-3.70246	0.0108741	-4.05683	0.00287208	30.415	40.1758	38.4631	10.2416
RHA1_RS03245		RHA1_ro00674	DNA replication protein	NA	NA	NA	NA	NA	NA	NA	NA	0	0	0	0
RHA1_RS03250		RHA1_ro00675	glycoprotein	1.09268	0.922702	-3.28851	0.113181	2.54151	0.0833064	9.13241	0.00031242	39.982	5.59204	41.932	97.6385
RHA1_RS03255		RHA1_ro00676	hypothetical protein	-1.19677	0.498936	-3.00683	3.77874e-07	2.09827	2.63827e-05	5.27181	5.05697e-17	351.744	95.9509	251.749	530.346
RHA1_RS03260		RHA1_ro00677	hypothetical protein	-1.37441	0.140742	-2.79338	2.11501e-07	1.95134	0.000107895	3.96594	5.32754e-14	853.638	238.792	535.156	1040.72
RHA1_RS03265		RHA1_ro00678	integrase	-2.06182	NA	-2.47632	0.372651	1.45487	NA	1.74736	0.580628	21.024	4.35353	6.21429	12.3465
RHA1_RS03270		RHA1_ro00679	transposase	-1.40499	NA	1.06549	0.953782	1.24172	NA	-1.20559	0.828219	49.8013	43.8331	33.3219	37.3322
RHA1_RS03275		RHA1_ro00682	hypothetical protein	NA	NA	NA	NA	NA	NA	NA	NA	0	0	0	0
RHA1_RS03280		RHA1_ro00683	hypothetical protein	-1.27167	NA	-2.53311	NA	1.38247	NA	2.75381	NA	11.6693	0	5.38331	10.4541
RHA1_RS03285			hypothetical protein	-1.10108	0.928927	1.63694	0.502026	-1.8624	NA	-3.35681	0.0326911	81.6854	111.18	68.9479	31.9873
RHA1_RS03290		RHA1_ro00684	hypothetical protein	1.424	NA	-1.02021	NA	-1.79077	NA	-1.23265	NA	10.4538	12.5118	17.3736	6.61664
RHA1_RS03295		RHA1_ro00685	hypothetical protein	-2.32139	NA	-2.09845	0.462033	1.05353	NA	-1.05003	0.966795	86.6939	29.3939	21.7866	30.5239
RHA1_RS03300		RHA1_ro00686	transcription antitermination regulator	-1.79142	NA	-2.29456	NA	-1.0024	NA	1.2778	0.833759	21.1103	7.4935	9.77445	9.09991
RHA1_RS03305		RHA1_ro00687	gas vesicle protein GvpFL	NA	NA	NA	NA	NA	NA	NA	NA	0	0	0	0
RHA1_RS03310		RHA1_ro00688	gas vesicle protein	1.09221	NA	1.10003	NA	1.26853	NA	1.25951	NA	0	0	0	1.0307
RHA1_RS03315		RHA1_ro00689	hypothetical protein	-1.51946	NA	-1.50839	NA	1.60997	NA	1.59825	NA	0.674957	0	0	0.642511
RHA1_RS03320		RHA1_ro00690	hypothetical protein	1.09221	NA	1.10003	NA	1.26853	NA	1.25951	NA	0	0	0	0.625256
RHA1_RS03325		RHA1_ro00693	diguanylate cyclase	1.09221	NA	1.10003	NA	1.36574	NA	1.35603	NA	0	0	0	0.393368
RHA1_RS03330		RHA1_ro00694	gas vesicle protein GvpFL	1.11236	NA	2.96685	NA	1.17069	NA	-2.27828	NA	0	4.49862	0	0.494116
RHA1_RS03335		RHA1_ro00695	gas vesicle protein	1.11713	NA	2.25392	NA	1.96579	NA	-1.02635	NA	0	3.54468	0	3.68465
RHA1_RS03340		RHA1_ro00696	protein kinase	-1.33439	NA	1.24874	NA	1.18246	NA	-1.40919	NA	5.17445	5.74364	3.83417	4.07738
RHA1_RS03345		RHA1_ro00697	hypothetical protein	1.09221	NA	1.10003	NA	1.36574	NA	1.35603	NA	0	0	0	1.93406
RHA1_RS03350			hypothetical protein	-1.70201	NA	-1.69006	NA	1.23579	NA	1.22711	NA	5.0382	0	0	1.59145
RHA1_RS03355		RHA1_ro00699	membrane protein	1.3078	NA	1.54361	NA	1.09885	NA	-1.07414	NA	5.13301	10.0838	5.71561	8.17367
RHA1_RS03360		RHA1_ro00700	hypothetical protein	1.52069	NA	1.79119	NA	-1.88133	NA	-2.21599	NA	3.1498	6.55229	9.12803	1.99892
RHA1_RS03365		RHA1_ro00701	hypothetical protein	1.09221	NA	1.10003	NA	1.36574	NA	1.35603	NA	0	0	0	0.977208
RHA1_RS03370		RHA1_ro00702	gas vesicle protein	1.09061	NA	1.09815	NA	1.94448	NA	1.93113	NA	0	0	0	4.15924
RHA1_RS03375		RHA1_ro00703	diguanylate cyclase	1.3351	0.643668	1.63746	0.322196	1.54973	0.396504	1.26357	0.609179	94.5386	129.171	109.419	166.909
RHA1_RS03380			hypothetical protein	-1.55561	NA	1.16996	NA	1.86753	NA	1.02611	NA	2.18828	2.27606	0	2.93162
RHA1_RS03385			hypothetical protein	1.95626	NA	3.66241	NA	1.12238	NA	-1.66801	NA	3.22305	19.3681	7.17774	10.4541
RHA1_RS03390		RHA1_ro00705	hypothetical protein	1.10183	NA	1.98024	NA	2.75451	NA	1.53264	NA	0	1.69589	0	4.13895
RHA1_RS03395		RHA1_ro00706	cyclase	2.81467	NA	9.51066	NA	1.29679	NA	-2.60563	NA	0	8.60376	2.80209	2.52262
RHA1_RS03400		RHA1_ro00707	gas vesicle protein	1.09221	NA	1.10003	NA	1.26853	NA	1.25951	NA	0	0	0	1.05543
RHA1_RS03405		RHA1_ro00708	gas vesicle protein GvpFL	-1.52084	NA	-1.51109	NA	1.23101	NA	1.22312	NA	1.54563	0	0	0.690221
RHA1_RS03410		RHA1_ro00709	gas vesicle synthesis protein	NA	NA	NA	NA	NA	NA	NA	NA	0	0	0	0
RHA1_RS03415		RHA1_ro00710	gas vesicle protein	1.1265	NA	3.47205	NA	1.59813	NA	-1.92859	NA	0	9.30002	0	3.41504
RHA1_RS03420		RHA1_ro00711	gas vesicle protein	1.08869	NA	2.06484	NA	-1.20009	NA	-2.27613	NA	0	3.20334	0	0
RHA1_RS03425			hypothetical protein	NA	NA	NA	NA	NA	NA	NA	NA	0	0	0	0
RHA1_RS03430		RHA1_ro00712	gas vesicle protein	NA	NA	NA	NA	NA	NA	NA	NA	0	0	0	0
RHA1_RS03435		RHA1_ro00714	hypothetical protein	3.21546	NA	1.35569	NA	1.66784	NA	3.95583	NA	4.51928	4.70056	31.2257	41.1075
RHA1_RS03440		RHA1_ro00716	hypothetical protein	-3.65113	0.0100484	1.91177	0.111935	5.42269	0.000245386	-1.28721	0.556702	161.435	241.319	26.3411	203.146
RHA1_RS03445		RHA1_ro00717	hypothetical protein	-2.69904	NA	2.57697	NA	6.31654	NA	-1.10113	NA	15.2112	41.0169	0	39.0297
RHA1_RS03450			hypothetical protein	2.31591	NA	1.80731	NA	-1.11397	NA	1.15032	NA	6.80838	10.0182	16.0876	16.2431
RHA1_RS03455			hypothetical protein	2.45502	NA	4.42601	NA	2.0406	NA	1.13188	NA	0	15.4598	4.38137	14.5197
RHA1_RS03460		RHA1_ro00721	hypothetical protein	1.23043	NA	1.06935	0.960381	1.11106	NA	1.27843	0.811612	30.8552	27.1574	33.2256	38.5579
RHA1_RS03465		RHA1_ro00722	hypothetical protein	1.18508	NA	4.77902	NA	4.02465	NA	-1.00199	NA	0	24.9491	0	28.4714
RHA1_RS03470			hypothetical protein	2.30462	NA	1.14772	NA	1.48706	NA	2.98599	NA	0	0	5.44664	10.5771
RHA1_RS03475		RHA1_ro00724	2-oxoacid ferredoxin oxidoreductase subunit beta	2.83334	NA	1.83055	NA	1.1217	NA	1.73618	0.620006	0.713163	1.11265	2.62158	2.925
RHA1_RS03480		RHA1_ro00725	methyltransferase	-1.66762	NA	-1.65026	NA	3.33828	NA	3.30353	NA	1.6053	0	0	4.28252
RHA1_RS03485	leuD1	RHA1_ro00726	isopropylmalate isomerase	2.86634	NA	1.1201	NA	-2.20769	NA	1.15913	NA	0	0	5.84903	0.640432
RHA1_RS03490	leuC1	RHA1_ro00727	isopropylmalate isomerase	3.23138	NA	-2.30339	NA	-2.67781	NA	2.77956	NA	2.14437	0	7.52077	2.31779
RHA1_RS03495		RHA1_ro00728	AsnC family transcriptional regulator	1.41369	NA	2.13859	NA	-1.40797	NA	-2.12994	NA	3.72019	10.3391	7.62595	3.18524
RHA1_RS03500			C4-dicarboxylate ABC transporter	1.11805	NA	1.12878	NA	3.56066	NA	3.52682	NA	0	0	0	2.29815
RHA1_RS03505		RHA1_ro00732	hypothetical protein	-1.67999	0.0959235	1.32546	0.337462	-1.32407	0.462539	-2.94839	1.04849e-06	149.058	164.665	79.6067	56.5469
RHA1_RS03510		RHA1_ro00733	electron transfer flavoprotein	-2.24095	NA	-2.87239	NA	1.00712	NA	1.2909	0.822636	8.47366	2.43818	3.18034	3.04108
RHA1_RS03515		RHA1_ro00735	hydrolase	-2.32951	0.0923601	4.89988	1.23549e-08	2.05368	0.159762	-5.558	1.17225e-12	36.567	149.846	14.7809	27.9004
RHA1_RS03520			hypothetical protein	NA	NA	NA	NA	NA	NA	NA	NA	0	0	0	0
RHA1_RS03525		RHA1_ro00738	LuxR family transcriptional regulator	-2.07599	0.225589	2.0671	0.0950645	1.35826	0.695903	-3.15938	0.00160346	44.8885	77.8527	20.3139	25.4105
RHA1_RS03530		RHA1_ro00739	SAM-dependent methlyltransferase	-1.2737	NA	4.32807	0.0897004	-1.06017	NA	-5.84438	0.0159287	6.40925	24.5893	2.72332	3.73645
RHA1_RS03535		RHA1_ro00740	FAD-dependent oxidoreductase	-1.1842	NA	-1.1644	NA	-1.11456	NA	-1.13351	NA	2.21156	1.15014	1.23129	1.33848
RHA1_RS03540			resolvase	-1.36968	0.788776	2.38488	0.246446	1.69618	NA	-1.92581	0.314721	60.6853	120.449	35.5314	65.9961
RHA1_RS03545			glyoxalase	2.88979	0.0736244	2.21672	0.206815	-1.21961	0.793781	1.06889	0.922263	34.6229	75.5024	101.468	77.0481
RHA1_RS03550		RHA1_ro00744	transposase	1.23578	NA	1.2573	NA	1.21143	NA	1.1907	NA	1.88988	1.96569	2.10438	3.48694
RHA1_RS03555			transposase	-1.11558	NA	4.24788	NA	1.22319	NA	-3.87419	NA	12.2286	62.1807	6.8083	14.0117
RHA1_RS03560		RHA1_ro00745	hypothetical protein	1.08642	NA	1.09355	NA	1.82762	NA	1.81571	NA	0	0	0	2.74102
RHA1_RS03565			hypothetical protein	NA	NA	NA	NA	NA	NA	NA	NA	0	0	0	0
RHA1_RS03570		RHA1_ro00747	lignostilbene-alpha,beta-dioxygenase	NA	NA	NA	NA	NA	NA	NA	NA	0	0	0	0
RHA1_RS03575			hypothetical protein	-1.62738	NA	-1.58263	0.655736	-1.013	NA	-1.04164	0.970009	15.1074	5.58001	5.97373	7.39751
RHA1_RS03580			integrase	3.61763	NA	4.33642	NA	-1.32291	NA	-1.58576	NA	0	10.6077	6.01252	4.63237
RHA1_RS03585		RHA1_ro00751	transposase, IS116/IS110/IS902 family	-1.33074	NA	-3.11918	NA	-1.85799	NA	1.26155	NA	9.61046	1.18805	7.89221	2.83237
RHA1_RS03590		RHA1_ro00752	hypothetical protein	-3.16642	NA	-3.13428	NA	1.54098	NA	1.52533	NA	7.89444	0	0	2.01012
RHA1_RS03595	phaC1	RHA1_ro00753	poly(3-hydroxyalkanoate) polymerase	1.28761	NA	5.69627	NA	3.08182	NA	-1.43549	0.732236	1.03302	8.61292	0.813645	4.97205
RHA1_RS03600	phaZ1	RHA1_ro00754	poly(3-hydroxyalkanoate) depolymerase	1.09221	NA	1.10003	NA	1.26853	NA	1.25951	NA	0	0	0	0.478004
RHA1_RS03605		RHA1_ro00755	protein kinase	1.82969	0.461152	2.59455	0.146637	1.27845	0.786243	-1.10918	0.880926	4.22982	10.2012	7.40841	8.75731
RHA1_RS03610			hypothetical protein	-1.60454	NA	1.16413	NA	1.40218	NA	-1.33213	NA	1.6631	1.7298	0	1.05543
RHA1_RS03615		RHA1_ro00757	hypothetical protein	-3.01405	NA	-2.98505	NA	2.25292	NA	2.23124	NA	12.1099	0	0	6.68872
RHA1_RS03620		RHA1_ro00758	hypothetical protein	3.78204	NA	7.13011	0.0420077	1.27673	NA	-1.47663	0.658098	2.4602	34.1163	19.738	21.1347
RHA1_RS03625		RHA1_ro00759	acyl-CoA dehydrogenase	-2.59575	NA	-2.57028	NA	1.65379	NA	1.63757	NA	2.5865	0	0	0.95706
RHA1_RS03630		RHA1_ro00760	hypothetical protein	-1.67964	NA	-1.66338	NA	2.40272	NA	2.37946	NA	0.687229	0	0	1.13874
RHA1_RS03635		RHA1_ro00761	acyl dehydratase	NA	NA	NA	NA	NA	NA	NA	NA	0	0	0	0
RHA1_RS03640		RHA1_ro00762	hypothetical protein	-1.68762	NA	-1.673	NA	1.61165	NA	1.59769	NA	2.27199	0	0	1.73551
RHA1_RS03645		RHA1_ro00763	formyl-CoA transferase	1.11805	NA	1.12878	NA	3.56066	NA	3.52682	NA	0	0	0	2.77423
RHA1_RS03650		RHA1_ro00764	hypothetical protein	-3.62988	NA	-5.19411	NA	2.03667	NA	2.91433	0.321552	36.6551	2.33757	5.00502	15.715
RHA1_RS03655		RHA1_ro00765	IclR family transcriptional regulator	-3.26026	NA	-4.70156	NA	2.51015	NA	3.61985	0.202035	23.6816	1.75081	3.7487	14.9947
RHA1_RS03660		RHA1_ro00766	TetR family transcriptional regulator	-3.64399	0.019416	-4.90828	0.00452255	1.63667	0.51231	2.20452	0.192219	122.696	22.7942	29.7325	46.7706
RHA1_RS03665			carboxylate--amine ligase	-3.94233	2.63421e-12	-3.28665	4.90275e-10	1.30868	0.353019	1.09103	0.748955	835.389	194.675	195.892	235.329
RHA1_RS03670		RHA1_ro00769	hypothetical protein	-1.39417	NA	1.52935	0.673033	-1.50939	NA	-3.21828	0.130567	38.1899	43.9068	22.3603	13.9003
RHA1_RS03675			hypothetical protein	2.89037	0.0373561	-1.03988	0.965646	-1.19941	0.787517	2.50594	0.0709444	17.9728	13.1145	48.5589	37.7556
RHA1_RS03680		RHA1_ro00772	LysR family transcriptional regulator	-1.92389	0.379327	1.45289	0.56485	-2.18166	0.311928	-6.09815	0.000245268	46.5591	60.2544	17.497	8.43545
RHA1_RS03685		RHA1_ro00773	C4-dicarboxylate ABC transporter	-4.3058	0.0369186	1.02684	0.974376	1.23968	0.85221	-3.56652	0.0105137	28.3204	25.7525	4.91249	6.56116
RHA1_RS03690		RHA1_ro00774	hypothetical protein	-2.00543	NA	-2.56621	NA	-1.23869	NA	1.03305	NA	11.8468	2.27606	3.65498	3.5489
RHA1_RS03695		RHA1_ro00775	aldolase	-1.60418	NA	-1.74267	NA	-1.23726	NA	-1.13893	NA	10.0662	3.06703	5.91441	3.84654
RHA1_RS03700		RHA1_ro00776	LysR family transcriptional regulator	-1.736	0.564501	1.52095	0.585765	-1.05377	NA	-2.78234	0.0862692	23.1162	28.6411	12.3736	10.5999
RHA1_RS03705		RHA1_ro00777	acyl-CoA transferase	1.0853	NA	1.09233	NA	1.75756	NA	1.74625	NA	0	0	0	0.93346
RHA1_RS03710		RHA1_ro00778	citrate lyase	NA	NA	NA	NA	NA	NA	NA	NA	0	0	0	0
RHA1_RS03715			hypothetical protein	1.08869	NA	2.06484	NA	-1.20009	NA	-2.27613	NA	0	6.17787	0	0
RHA1_RS03720			hypothetical protein	NA	NA	NA	NA	NA	NA	NA	NA	0	0	0	0
RHA1_RS03725		RHA1_ro00781	AraC family transcriptional regulator	NA	NA	NA	NA	NA	NA	NA	NA	0	0	0	0
RHA1_RS03730		RHA1_ro00782	cupin	-1.45476	0.593965	2.92426	0.0101583	2.47083	0.0858808	-1.72172	0.171768	80.5064	214.364	40.0028	120.795
RHA1_RS03735		RHA1_ro00783	NADPH:quinone reductase	1.84958	0.376088	2.00898	0.259938	1.64956	0.425393	1.51868	0.430302	20.5893	31.4335	31.4523	55.1479
RHA1_RS03740		RHA1_ro00784	actinobacterial protein	-1.06666	0.946589	1.59262	0.461932	-1.06635	0.946377	-1.8115	0.264358	64.1298	84.8448	45.6306	46.1684
RHA1_RS03745			hypothetical protein	1.05763	0.955833	1.35416	0.668264	-1.83907	0.387909	-2.35469	0.107812	54.6184	70.075	51.4475	26.9328
RHA1_RS03750		RHA1_ro00787	hypothetical protein	NA	NA	NA	NA	NA	NA	NA	NA	0	0	0	0
RHA1_RS03755		RHA1_ro00788	LuxR family transcriptional regulator	1.57573	0.564479	2.79319	0.0669518	1.0749	0.939193	-1.64912	0.325092	7.55732	19.6782	11.9706	11.3126
RHA1_RS03760		RHA1_ro00790	type IV secretion protein Rhs	1.04505	0.902961	1.37042	0.160058	1.79413	0.00231549	1.36817	0.0973876	199.985	222.51	182.301	321.872
RHA1_RS03765		RHA1_ro00791	hypothetical protein	-1.28106	0.735223	1.953	0.156411	1.18066	0.827745	-2.11908	0.0598069	132.295	207.416	86.211	105.56
RHA1_RS03770		RHA1_ro00792	DNA-binding protein	1.12377	0.92553	2.45541	0.230429	3.0712	NA	1.40559	0.614132	16.7371	40.0017	17.6683	51.9295
RHA1_RS03775		RHA1_ro00793	hypothetical protein	-1.15776	NA	1.71793	NA	1.1848	NA	-1.67873	NA	8.76475	12.7988	7.28325	7.74525
RHA1_RS03780		RHA1_ro00794	aromatic acid symporter	NA	NA	NA	NA	NA	NA	NA	NA	0	0	0	0
RHA1_RS03785		RHA1_ro00795	hypothetical protein	NA	NA	NA	NA	NA	NA	NA	NA	0	0	0	0
RHA1_RS03790		RHA1_ro00796	hypothetical protein	1.08624	NA	1.09402	NA	1.63156	NA	1.61996	NA	0	0	0	1.55686
RHA1_RS03795		RHA1_ro00797	nitroreductase	-1.52084	NA	-1.51109	NA	1.23101	NA	1.22312	NA	1.42388	0	0	0.635855
RHA1_RS03800		RHA1_ro00798	3-oxoacyl-ACP reductase	1.4085	NA	3.39783	NA	-1.48878	NA	-3.59148	0.134044	6.39098	18.7178	8.55755	5.10198
RHA1_RS03805			DNA polymerase	-1.86795	NA	-1.85108	NA	1.61409	NA	1.59951	NA	1.4707	0	0	0.794659
RHA1_RS03810		RHA1_ro00800	endoribonuclease L-PSP	1.08642	NA	1.09355	NA	1.82762	NA	1.81571	NA	0	0	0	3.51193
RHA1_RS03815		RHA1_ro00801	arginine ABC transporter ATP-binding protein	1.1381	NA	-1.72056	NA	1.73728	NA	3.40189	NA	2.30506	0	1.81555	4.77119
RHA1_RS03820		RHA1_ro00802	amino acid ABC transporter permease	1.08642	NA	1.09355	NA	1.82762	NA	1.81571	NA	0	0	0	1.44079
RHA1_RS03825			ABC transporter substrate-binding protein	1.09061	NA	1.09815	NA	1.94448	NA	1.93113	NA	0	0	0	1.63399
RHA1_RS03830		RHA1_ro00803	FMN-dependent dehydrogenase	-1.86795	NA	-1.85108	NA	1.61409	NA	1.59951	NA	1.47686	0	0	0.797986
RHA1_RS03835		RHA1_ro00804	PucR family transcriptional regulator	-1.79522	NA	-1.87612	0.563913	3.51767	NA	3.67619	0.123361	8.97655	2.35454	3.8672	14.9333
RHA1_RS03840		RHA1_ro00806	MFS transporter	-3.7998	NA	-1.39595	NA	-1.60714	NA	-4.37465	NA	3.57516	3.02552	0	0
RHA1_RS03845		RHA1_ro00807	LysR family transcriptional regulator	-2.48698	NA	-2.46921	NA	-1.20144	NA	-1.21008	NA	3.9186	0	0	0
RHA1_RS03850		RHA1_ro00808	2-nitropropane dioxygenase	1.67875	NA	1.1672	NA	-1.3594	NA	1.05802	NA	1.71367	1.26079	2.6995	2.00856
RHA1_RS03855		RHA1_ro00809	LysR family transcriptional regulator	5.33202	NA	3.56354	NA	-3.18531	NA	-2.12883	NA	0	2.98242	7.34769	1.28048
RHA1_RS03860		RHA1_ro00810	pyridoxamine 5-phosphate oxidase	2.96254	NA	1.15811	NA	1.08966	NA	2.78744	NA	0	0	5.2387	3.56899
RHA1_RS03865		RHA1_ro00811	MFS transporter	1.03935	NA	-2.29736	NA	-1.20638	NA	1.97928	NA	1.81165	0	2.62506	1.26679
RHA1_RS03870		RHA1_ro00812	oxidoreductase	-1.24874	NA	-1.22587	NA	1.02384	NA	1.0051	NA	3.0411	1.31046	1.40292	1.92484
RHA1_RS03875		RHA1_ro00813	lipoate--protein ligase	1.00705	NA	-1.12255	NA	-1.39244	NA	-1.23173	NA	7.13915	3.50163	6.75249	3.6399
RHA1_RS03880		RHA1_ro00814	transketolase	1.22009	NA	1.24022	NA	-1.1416	NA	-1.16043	NA	1.25992	1.31046	1.40292	1.3622
RHA1_RS03885		RHA1_ro00815	transketolase	NA	NA	NA	NA	NA	NA	NA	NA	0	0	0	0
RHA1_RS03890		RHA1_ro00816	IclR family transcriptional regulator	1.41714	0.42343	-1.45459	0.41116	-2.38981	0.00778408	-1.15934	0.749513	100.954	58.0574	129.838	50.6939
RHA1_RS03895			2-hydroxycyclohexanecarboxyl-CoA dehydrogenase	-1.51549	NA	-5.09582	NA	1.76708	NA	5.94179	NA	11.7054	0	9.15114	12.1535
RHA1_RS03900		RHA1_ro00819	sugar ABC transporter substrate-binding protein	1.09221	NA	1.10003	NA	1.26853	NA	1.25951	NA	0	0	0	0.429736
RHA1_RS03905		RHA1_ro00820	sugar ABC transporter	1.14535	NA	-1.1065	0.935083	-1.71326	NA	-1.35187	0.765546	7.84034	4.22316	8.32355	4.23721
RHA1_RS03910		RHA1_ro00821	ribose ABC transporter permease	1.09221	NA	1.10003	NA	1.26853	NA	1.25951	NA	0	0	0	0.388026
RHA1_RS03915	gabD2	RHA1_ro00822	succinate-semialdehyde dehydrogenase	-1.85825	NA	-1.84067	NA	1.92442	NA	1.90623	NA	1.17323	0	0	0.897261
RHA1_RS03920		RHA1_ro00823	epimerase	-1.54727	NA	-1.53733	NA	1.15639	NA	1.14896	NA	1.1745	0	0	0.372681
RHA1_RS03925		RHA1_ro00824	monooxygenase	-2.831	NA	1.78747	0.5368	4.84847	NA	-1.04369	0.965024	5.89753	9.92367	0.79684	8.92291
RHA1_RS03930		RHA1_ro00825	cupin	2.20492	NA	8.90722	0.00855683	1.64045	NA	-2.46256	0.201903	6.87372	66.8078	12.684	28.8149
RHA1_RS03935	cobK	RHA1_ro00826	cobalt-precorrin-6x reductase	-1.65544	NA	-1.62542	NA	-1.5244	NA	-1.55255	NA	5.72314	1.74375	1.86679	1.28064
RHA1_RS03940	cobM	RHA1_ro00827	precorrin-4 C11-methyltransferase	-1.00907	NA	-1.66648	NA	-1.83664	NA	-1.1121	NA	8.02851	4.80453	5.55557	3.0685
RHA1_RS03945	cobL	RHA1_ro00828	precorrin-6Y C5,15-methyltransferase	-3.91949	NA	-3.11869	0.273121	2.144	NA	1.70595	0.624815	17.8166	5.83074	2.2474	7.96958
RHA1_RS03950		RHA1_ro00829	short-chain dehydrogenase	1.15756	NA	-2.19788	NA	1.62358	NA	4.13069	0.15578	10.6787	1.77963	10.674	17.7549
RHA1_RS03955		RHA1_ro00830	hypothetical protein	-1.12503	NA	-1.85386	NA	-1.02275	NA	1.61117	NA	13.2979	3.1337	12.086	9.9846
RHA1_RS03960		RHA1_ro00831	glycosyl transferase	1.88087	0.109711	-3.5969	0.0128578	-1.52217	0.308231	4.44452	0.00137111	83.5833	11.9651	140.973	88.1439
RHA1_RS03965		RHA1_ro00832	dipeptidase	1.31895	0.320078	-1.22644	0.493244	-1.89224	0.00270609	-1.16978	0.571821	184.264	129.348	219.659	109.566
RHA1_RS03970		RHA1_ro00833	5'-3' exonuclease	-2.94657	0.0277109	-1.65647	0.306489	-1.28213	0.748824	-2.28069	0.0599347	97.4356	50.4571	24.9698	21.6582
RHA1_RS03975			hypothetical protein	-1.50622	0.120802	-1.52248	0.0955016	-1.1147	0.776943	-1.1028	0.736691	949.84	511.537	586.771	479.88
RHA1_RS03980		RHA1_ro00835	DEAD/DEAH box helicase	1.09248	0.879869	-1.33183	0.542287	-1.12025	0.839119	1.29881	0.534465	31.613	18.3341	31.3889	26.5255
RHA1_RS03985	tatC	RHA1_ro00836	preprotein translocase subunit TatC	1.34435	0.474777	-1.79419	0.143136	1.5293	0.220665	3.68868	2.79274e-05	92.0519	40.709	102.237	161.398
RHA1_RS03990	tatA	RHA1_ro00837	preprotein translocase subunit TatA	1.24791	0.519832	-1.27305	0.468467	1.16986	0.675649	1.85851	0.0124736	667.436	389.088	750.19	838.029
RHA1_RS03995		RHA1_ro00838	2-dehydropantoate 2-reductase	-1.15859	0.901333	1.06031	0.955744	-1.71638	NA	-2.1085	0.306398	22.898	20.8429	18.7928	8.86392
RHA1_RS04000		RHA1_ro00839	protein pafC	1.10101	0.882102	1.07781	0.898575	-1.80216	0.19446	-1.76419	0.154169	64.8878	62.8872	61.1878	33.9041
RHA1_RS04005		RHA1_ro00840	transcriptional regulator	-1.03155	0.932189	-1.34516	0.24762	-2.02682	0.000789414	-1.55429	0.0464756	404.711	249.014	362.853	163.845
RHA1_RS04010		RHA1_ro00841	hypothetical protein	1.08274	0.630524	1.28776	0.0314098	-2.27904	8.81571e-16	-2.7106	3.89086e-24	1462.76	1540.21	1421.7	593.296
RHA1_RS04015		RHA1_ro00842	glycerophosphatase	1.99402	0.0372656	1.10076	0.849452	-3.2011	3.75514e-05	-1.76709	0.084612	57.2587	47.2623	104.01	30.356
RHA1_RS04020		RHA1_ro00843	proteasome subunit alpha	1.36006	0.0474993	-1.04259	0.854489	-1.55702	0.00122756	-1.09805	0.594411	878.894	680.985	1057.49	658.803
RHA1_RS04025		RHA1_ro00844	proteasome subunit beta	1.25766	0.0510012	-1.09114	0.538027	-1.63149	6.35794e-07	-1.18889	0.128887	1787.81	1338.82	2002.28	1178.99
RHA1_RS04030		RHA1_ro00845	ubiquitin	1.42187	0.0200679	1.34308	0.052133	-2.09027	1.15712e-08	-1.97444	9.75023e-08	4409.97	4858.74	5623.98	2580.79
RHA1_RS04035		RHA1_ro00846	proteasome accessory factor	-2.10262	0.0130996	-2.13349	0.00913719	-1.36974	0.425532	-1.34992	0.364556	138.722	56.1192	55.5796	40.7407
RHA1_RS04040		RHA1_ro00847	hypothetical protein	1.33336	0.662311	1.68873	0.319924	-1.4628	0.552466	-1.85267	0.176391	170.334	216.603	214.713	133.516
RHA1_RS04045		RHA1_ro00848	NUDIX hydrolase	-2.04545	NA	-1.71481	NA	-1.01906	NA	-1.21555	NA	18.1759	8.92668	5.05972	6.51479
RHA1_RS04050		RHA1_ro00849	ATPase AAA	1.72584	3.24071e-07	1.92026	2.82473e-10	1.11301	0.504663	1.00032	0.998909	1649.76	2596.85	2517.74	2715.2
RHA1_RS04055		RHA1_ro00850	hypothetical protein	-7.54198	0.000768256	-1.0099	0.988638	1.17572	0.888199	-6.35191	5.48308e-06	160.093	124.696	15.4392	20.1554
RHA1_RS04060		RHA1_ro00851	SAM-dependent methlyltransferase	-2.58103	NA	-1.24332	0.834383	1.92584	NA	-1.07793	0.942154	24.6489	16.0159	7.47659	14.9329
RHA1_RS04065		RHA1_ro00852	hypothetical protein	-1.05784	0.965931	1.28627	0.795228	1.34885	NA	-1.00876	0.991762	16.6153	19.0916	14.1115	18.04
RHA1_RS04070		RHA1_ro00853	thioesterase	-1.42933	0.578418	-1.791	0.302364	1.28063	0.729111	1.60468	0.364556	65.0032	25.6603	42.5055	49.597
RHA1_RS04075	hisG	RHA1_ro00854	ATP phosphoribosyltransferase	-1.11711	NA	-7.51597	0.056377	1.5916	NA	10.7084	0.0138849	18.7793	0	14.0235	24.2242
RHA1_RS04080	hisE	RHA1_ro00855	phosphoribosyl-ATP pyrophosphatase	1.53511	0.659958	-1.6973	0.591524	1.05688	NA	2.75375	0.190888	63.7001	19.6569	103.196	89.2833
RHA1_RS04085		RHA1_ro00856	RNA pseudouridylate synthase family protein	-1.02179	NA	-2.7693	NA	1.50656	NA	4.08314	NA	4.18564	0	3.10714	6.21426
RHA1_RS04090		RHA1_ro00857	hypothetical protein	2.86808	0.2117	1.73719	0.56552	1.35916	NA	2.24395	0.241544	8.47168	11.7601	26.5643	32.1871
RHA1_RS04095		RHA1_ro00858	HAD family hydrolase	-1.01048	0.990989	-2.44618	0.145092	1.21589	0.793781	2.94342	0.0439784	67.711	14.9767	59.3546	68.7023
RHA1_RS04100	metH	RHA1_ro00859	methionine synthase	1.57179	0.0545479	-1.63768	0.0569354	-1.14533	0.672172	2.24746	0.000204645	67.9488	33.8756	99.4214	80.3095
RHA1_RS04105		RHA1_ro00860	carboxylate-amine ligase	2.09183	0.00243367	1.17647	0.638842	-1.41614	0.186281	1.25557	0.408313	137.34	131.137	258.155	174.532
RHA1_RS04110		RHA1_ro00861	MFS transporter	2.24858	0.278021	-1.3716	0.749588	-1.53766	NA	2.00575	0.347876	13.702	5.63087	30.8829	17.6996
RHA1_RS04115	nasD	RHA1_ro00862	nitrite reductase	147.622	1.6235e-24	2.49019	0.247402	2.02499	0.00268796	120.044	4.40206e-31	1.70593	4.04253	351.354	702.925
RHA1_RS04120	nasE	RHA1_ro00863	2Fe-2S ferredoxin	86.9888	4.68539e-12	1.46599	0.77522	1.8944	0.0374993	112.41	2.87909e-13	3.81444	3.96744	785.167	1505.83
RHA1_RS04125		RHA1_ro00864	acyltransferase	1.46767	0.078923	2.1081	3.42438e-05	1.49119	0.0463871	1.03817	0.875993	135.913	230.946	172.307	253.972
RHA1_RS04130		RHA1_ro00865	transposase	1.86314	0.440207	4.27701	0.0101775	-2.11547	0.29266	-4.85626	0.00082569	52.296	197.65	79.9937	38.4784
RHA1_RS04135		RHA1_ro00866	hypothetical protein	-1.61408	NA	1.07504	NA	1.72753	NA	-1.00445	NA	12.4325	12.7624	3.61691	10.9556
RHA1_RS04140		RHA1_ro00867	AraC family transcriptional regulator	1.13095	0.880108	1.25684	0.730972	-2.10562	0.197698	-2.34001	0.0781271	50.313	51.6471	57.9541	23.1863
RHA1_RS04145		RHA1_ro00868	hypothetical protein	-1.35491	NA	-5.62854	NA	-1.62934	NA	2.54962	NA	43.4145	0	30.0117	14.5209
RHA1_RS04150		RHA1_ro00869	XRE family transcriptional regulator	1.4147	NA	-3.22456	NA	-2.43716	NA	1.87176	NA	7.31617	0	10.9837	2.9972
RHA1_RS04155		RHA1_ro00870	methyltransferase type 11	1.20493	NA	2.14535	NA	1.44092	NA	-1.23566	NA	2.06968	5.75205	1.63016	3.63023
RHA1_RS04160		RHA1_ro00871	hypothetical protein	-1.21247	0.847287	-1.16986	0.860644	-1.05493	NA	-1.09337	0.914126	27.0251	15.9307	22.2977	18.1205
RHA1_RS04165		RHA1_ro00872	hypothetical protein	2.5216	0.109688	-1.47219	0.639718	-1.40518	0.621603	2.64184	0.104557	17.8471	8.66852	43.2156	29.1154
RHA1_RS04170		RHA1_ro00873	hypothetical protein	1.34282	NA	-3.73326	0.198621	-1.58912	NA	3.15464	0.229712	10.5156	2.48168	12.6312	7.65228
RHA1_RS04175		RHA1_ro00874	hypothetical protein	-1.17702	NA	-1.66148	0.593294	-1.36717	NA	1.0325	0.975409	14.3676	6.30309	9.56054	7.33452
RHA1_RS04180		RHA1_ro00875	endonuclease	1.90056	0.0993437	-1.07585	0.898759	-1.68945	0.173556	1.21028	0.668871	16.509	12.064	29.0092	16.2518
RHA1_RS04185		RHA1_ro00876	transposase	1.71072	0.0138682	1.14672	0.640801	-2.53119	5.51488e-07	-1.6967	0.0102767	121.137	112.921	184.933	69.806
RHA1_RS04190		RHA1_ro00877	cysteine--1-D-myo-inosityl 2-amino-2-deoxy-alpha-D-glucopyranoside ligase	-2.98611	0.0282577	-5.48383	0.000977668	1.17436	0.840667	2.15666	0.178112	88.2598	10.1642	29.8485	28.6122
RHA1_RS04195		RHA1_ro00878	phosphatidylinositol kinase	1.05217	0.932395	-1.33114	0.548526	-1.26939	0.649779	1.10335	0.834461	108.488	65.2589	93.6605	77.2119
RHA1_RS04200		RHA1_ro00879	hypothetical protein	1.22061	0.590187	-1.02897	0.947183	-1.30763	0.425034	-1.04113	0.912109	248.213	189.765	282.624	197.618
RHA1_RS04205		RHA1_ro00880	phosphoglycerate mutase	1.03979	0.947349	-1.40693	0.431465	-1.30307	0.572777	1.12266	0.793155	137.398	76.9178	130.02	92.5016
RHA1_RS04210		RHA1_ro00881	UDP pyrophosphate phosphatase	1.14036	0.893784	-4.30862	0.0700798	-1.23018	NA	3.99402	0.0675442	35.2318	8.51867	37.7807	27.8443
RHA1_RS04215		RHA1_ro00882	aldo/keto reductase	1.175	0.743355	1.1773	0.711672	-1.57572	0.232407	-1.57881	0.163058	98.3412	95.0446	101.608	63.6574
RHA1_RS04220		RHA1_ro00883	heme oxygenase	-1.0272	0.980551	1.05556	0.954242	-1.26562	NA	-1.37228	0.654768	37.6258	29.3746	36.4163	24.1533
RHA1_RS04225		RHA1_ro00884	ABC transporter substrate-binding protein	-1.37574	0.760119	1.46803	0.64192	1.17412	NA	-1.72012	0.432052	22.1455	31.7079	10.6735	16.1651
RHA1_RS04230		RHA1_ro00885	ABC transporter permease	-1.88743	NA	1.2386	0.842279	1.23495	NA	-1.89301	0.421412	13.5358	13.958	5.95204	7.31558
RHA1_RS04235	hmuV	RHA1_ro00886	hemin ABC transporter ATP-binding protein	-2.65545	NA	1.02171	NA	2.09455	NA	-1.29531	NA	10.2754	8.52725	1.58008	6.40375
RHA1_RS04240		RHA1_ro00887	hypothetical protein	-1.20054	0.642554	1.39716	0.255605	-1.01785	0.97433	-1.70727	0.0243176	422.082	501.24	295.163	295.281
RHA1_RS04245		RHA1_ro00888	hypothetical protein	-3.27288	NA	-2.58411	0.307499	2.3691	NA	1.87054	0.496488	25.0572	5.13295	4.12134	14.7456
RHA1_RS04250		RHA1_ro00889	hypothetical protein	1.18503	0.855745	2.50523	0.102412	1.01072	0.992587	-2.09165	0.131544	86.5584	183.184	100.754	93.2643
RHA1_RS04255		RHA1_ro00890	diguanylate cyclase	-1.03532	0.971882	-1.32145	0.701121	1.16533	0.854814	1.4874	0.509766	33.6533	24.0907	31.9218	33.4229
RHA1_RS04260		RHA1_ro00891	hypothetical protein	-2.07911	0.00946053	-1.8008	0.0340279	-1.09522	0.84616	-1.26448	0.451362	511.424	234.537	214.582	193.182
RHA1_RS04265		RHA1_ro00892	hypothetical protein	1.67637	0.192521	-3.24382	0.0123694	-1.57494	0.235195	3.45272	0.00418085	54.1043	12.0386	78.8718	49.2732
RHA1_RS04270	trnL	RHA1_ro00893	tRNA-Leu	1.14492	0.853223	-1.2863	0.691105	-1.02803	0.97433	1.43256	0.494362	544.63	321.811	568.768	531.793
RHA1_RS04275		RHA1_ro00894	short-chain dehydrogenase	4.314	NA	2.35175	0.405429	-1.28928	NA	1.42279	0.696851	3.28114	5.34991	15.0895	10.8503
RHA1_RS04280		RHA1_ro00895	universal stress protein	1.51973	0.272939	-1.12513	0.814188	1.72835	0.0760798	2.95529	0.000153856	184.521	120.985	260.605	421.369
RHA1_RS04285		RHA1_ro00896	membrane protein	1.16274	0.750886	1.89574	0.0311364	1.90084	0.0294723	1.16587	0.620574	201.557	314.783	208.439	383.132
RHA1_RS04290		RHA1_ro00897	enoyl reductase	-2.42747	0.119135	1.01314	0.986307	-1.25037	0.793781	-3.07511	0.0083485	49.5393	38.4386	15.8469	13.5164
RHA1_RS04295		RHA1_ro00898	permease	1.46193	0.687569	1.3569	0.735031	1.25416	NA	1.35124	0.681372	15.0491	20.293	18.9861	24.7342
RHA1_RS04300	glcB	RHA1_ro00899	malate synthase	1.07323	0.881573	3.10159	9.50935e-07	-1.16475	0.722781	-3.36606	2.59379e-09	48.1699	126.125	45.6818	38.6663
RHA1_RS04305		RHA1_ro00900	hypothetical protein	-2.65496	0.269982	-1.70804	0.530499	2.10089	NA	1.35159	0.715234	15.4431	8.22273	4.352	10.1248
RHA1_RS04310		RHA1_ro00901	metallophosphoesterase	-1.73277	0.534402	-2.38707	0.272662	1.14105	NA	1.57191	0.576968	26.5134	7.61282	14.1989	14.3665
RHA1_RS04315	gcvP1	RHA1_ro00902	glycine dehydrogenase	1.52183	0.0998467	-2.39082	0.00193737	-1.0082	0.987231	3.60881	2.33749e-07	62.5628	18.5929	84.9438	80.9735
RHA1_RS04320		RHA1_ro00903	transcriptional regulator	1.09664	0.71562	2.06501	8.00405e-07	1.26408	0.235337	-1.48965	0.00566993	748.141	1255.51	724.986	893.575
RHA1_RS04325		RHA1_ro00904	hypothetical protein	2.4292	6.12619e-12	1.32696	0.084564	-1.07056	0.745031	1.70999	2.79766e-05	862.016	936.626	1868.62	1681.85
RHA1_RS04330		RHA1_ro00905	MerR family transcriptional regulator	1.19928	0.403419	1.31614	0.13139	1.32168	0.128071	1.20433	0.276823	610.267	643.687	641.702	829.756
RHA1_RS04335		RHA1_ro00906	peptide-binding protein	1.67042	0.000120772	1.12648	0.515726	1.04684	0.834359	1.55231	0.000528407	1204.11	1105.38	1810.14	1800.24
RHA1_RS04340	gcvH	RHA1_ro00907	glycine cleavage system protein H	1.19147	0.732233	-2.81873	0.0156551	-1.28508	0.601285	2.61342	0.0171473	227.368	64.4192	243.618	176.915
RHA1_RS04345		RHA1_ro00908	hypothetical protein	-2.75099	NA	-1.25389	0.822602	1.17809	NA	-1.86231	0.42639	31.5522	20.0682	11.5372	10.9496
RHA1_RS04350		RHA1_ro00909	membrane protein	1.35588	NA	-1.5455	0.655258	-1.66264	NA	1.26035	0.801692	45.2736	16.2576	55.0257	30.4192
RHA1_RS04355		RHA1_ro00910	membrane protein	1.56292	0.583406	-1.06374	0.950464	-2.87034	NA	-1.72648	0.4368	24.6413	22.6887	36.9936	11.2992
RHA1_RS04360	pgsA	RHA1_ro00911	CDP-diacylglycerol--glycerol-3-phosphate 3-phosphatidyl-transferase	1.03979	0.971055	1.04498	0.961189	-1.49372	NA	-1.50116	0.530623	47.0763	38.1149	43.2033	26.5686
RHA1_RS04365		RHA1_ro00912	strictosidine synthase	-1.03085	0.979	-1.98972	0.381502	-1.7217	NA	1.1211	0.8963	29.8106	8.57552	27.5587	13.8557
RHA1_RS04370		RHA1_ro00913	NUDIX hydrolase	1.22964	0.654978	1.00017	0.999715	-1.73019	0.122582	-1.4073	0.334215	165.288	136.679	183.942	98.2448
RHA1_RS04375		RHA1_ro00914	AMP-dependent acyl-CoA synthetase	-1.60199	0.639243	1.66075	0.519277	-1.5514	NA	-4.1275	0.0198987	14.676	18.3856	6.94225	4.7512
RHA1_RS04380		RHA1_ro00915	saccharopine dehydrogenase	-1.46203	0.615447	1.30119	0.692625	-3.45174	0.0438503	-6.56648	0.00011533	43.585	47.6621	29.9788	6.42785
RHA1_RS04385		RHA1_ro00916	oxidoreductase	-1.07616	NA	2.23439	NA	-1.76666	NA	-4.24803	NA	5.93789	13.8045	3.45496	1.96909
RHA1_RS04390		RHA1_ro00917	TetR family transcriptional regulator	-1.89977	0.594992	-1.2597	0.849266	9.32075	NA	6.18043	0.00975627	16.1626	13.3713	4.36759	73.5921
RHA1_RS04395		RHA1_ro00918	polyketide cyclase	-1.82235	0.0561986	1.38541	0.263335	-1.18107	0.719036	-2.98184	1.09226e-06	381.24	450.404	191.59	151.338
RHA1_RS04400		RHA1_ro00919	MFS transporter	1.10504	NA	1.11442	NA	2.67528	NA	2.65275	NA	0	0	0	1.5592
RHA1_RS04405		RHA1_ro00920	RNA polymerase sigma 70	2.95408	NA	1.73984	0.639718	1.1932	NA	2.02594	0.433955	4.84416	5.90377	16.125	18.4272
RHA1_RS04410		RHA1_ro00921	membrane protein	-2.12973	0.0709056	3.03946	5.98949e-05	2.04751	0.0823512	-3.16151	3.33578e-06	125.191	310.607	46.3152	100.839
RHA1_RS04415	trnP	RHA1_ro00922	tRNA-Pro	-1.11772	NA	3.1152	0.163029	-1.00862	NA	-3.51193	0.0651449	110.598	351.928	111.926	86.6178
RHA1_RS04420	engA	RHA1_ro00923	ribosome-associated GTPase EngA	-1.16981	0.779493	2.12484	0.0201084	2.24264	0.0209871	-1.10836	0.778894	51.4134	90.1401	34.4406	86.1644
RHA1_RS04425	cmk	RHA1_ro00924	cytidylate kinase	1.75689	0.450924	-1.04578	0.96424	1.2797	0.773954	2.35122	0.149149	32.039	20.2641	45.9094	61.5442
RHA1_RS04430		RHA1_ro00925	RNA pseudouridine synthase	1.30358	0.665986	1.27247	0.673388	1.62891	0.32474	1.66873	0.21721	62.2044	60.5565	79.6382	113.492
RHA1_RS04435		RHA1_ro00926	segregation and condensation protein B	-1.23901	0.777021	1.10755	0.879663	1.71587	0.370749	1.25039	0.677805	63.2431	54.4963	49.3337	76.4654
RHA1_RS04440		RHA1_ro00927	segregation and condensation protein A	-1.58085	0.414751	-2.40595	0.0776972	1.13121	0.867032	1.72162	0.277578	84.7434	24.5179	43.4589	50.9031
RHA1_RS04445		RHA1_ro00928	hypothetical protein	-1.14562	0.611345	1.19495	0.421103	-1.04594	0.890934	-1.43185	0.0373005	340.015	328.159	259.937	242.353
RHA1_RS04450	xerD	RHA1_ro00929	tyrosine recombinase XerD	-2.17556	0.423055	-1.06709	0.95077	2.8301	NA	1.38813	0.675337	24.08	13.9952	8.39415	26.8817
RHA1_RS04455		RHA1_ro00930	ADP-ribose pyrophosphatase	1.52154	0.411017	1.3428	0.564042	1.04723	0.944192	1.18663	0.709909	76.5049	83.814	94.701	104.055
RHA1_RS04460	pyrG	RHA1_ro00931	CTP synthase	1.38012	0.258917	1.11938	0.736185	1.48314	0.101656	1.82861	0.00419691	87.6909	83.7581	107.35	153.328
RHA1_RS04465		RHA1_ro00932	channel-forming protein	2.06436	1.59122e-07	1.88184	6.70418e-06	-1.86726	1.43681e-06	-1.70216	3.71881e-05	436.613	671.455	810.986	411.994
RHA1_RS04470		RHA1_ro00933	thiamin pyrophosphokinase	1.16022	0.236802	2.38815	2.05194e-23	-1.46699	8.93758e-05	-3.01959	3.91716e-40	1597.72	3135.14	1653.69	1079.84
RHA1_RS04475	recN	RHA1_ro00934	DNA repair protein RecN	1.35017	0.500034	-1.80414	0.161747	-1.37635	0.457666	1.76982	0.133566	54.2419	23.333	64.5769	46.001
RHA1_RS04480	ppnK	RHA1_ro00935	inorganic polyphosphate/ATP-NAD kinase	-1.00553	0.99449	-1.24383	0.718606	1.1396	0.851084	1.40967	0.486327	56.4981	38.6175	45.3017	54.5393
RHA1_RS04485		RHA1_ro00936	cytochrome C peroxidase	-1.39104	0.658041	-2.39057	0.174545	1.70396	0.421454	2.92834	0.0531924	54.0856	19.2534	31.4343	55.4939
RHA1_RS04490		RHA1_ro00937	HAD family hydrolase	-1.66613	NA	1.34354	0.753424	1.07744	NA	-2.07761	0.307963	18.3528	21.2741	6.97235	10.1255
RHA1_RS04495			hypothetical protein	-2.93156	NA	-2.29926	0.356321	1.72066	NA	1.34954	0.751887	42.2392	13.4327	11.4561	20.0438
RHA1_RS04500		RHA1_ro00939	5S ribosomal RNA	10.0849	1.61272e-12	-1.31599	0.668264	-6.48242	1.64339e-11	2.04734	0.11857	315.039	152.772	3045.65	425.345
RHA1_RS04505		RHA1_ro00940	23S ribosomal RNA	1.09008	0.751964	-1.3222	0.176285	-1.55815	0.0138447	-1.08108	0.733629	189.045	117.769	177.787	112.34
RHA1_RS04510		RHA1_ro00941	16S ribosomal RNA	-1.74482	0.0159345	-2.98978	5.66902e-07	-1.12633	0.739727	1.52133	0.0848671	386.496	99.6611	189.767	166.508
RHA1_RS04515	tyrS	RHA1_ro00942	tyrosyl-tRNA synthetase	-1.07837	0.890329	-2.21961	0.0392423	-1.18904	0.731055	1.73104	0.149028	83.5968	29.3249	71.7689	55.2731
RHA1_RS04520		RHA1_ro00943	3-methyladenine DNA glycosylase	1.05723	NA	-1.30499	0.838354	1.22627	NA	1.69186	0.60218	14.5288	9.22337	18.2039	16.8834
RHA1_RS04525		RHA1_ro00944	multidrug ABC transporter ATPase	-5.77703	0.00458791	-3.8123	0.0182307	1.4262	0.724581	-1.06252	0.944149	103.823	20.4794	15.5684	21.0464
RHA1_RS04530		RHA1_ro00945	antibiotic ABC transporter permease	-3.1108	0.11885	-1.77486	0.42328	1.18241	NA	-1.48231	0.582047	58.2575	29.362	13.9672	18.4782
RHA1_RS04535		RHA1_ro00946	TetR family transcriptional regulator	-3.25756	NA	-2.88959	0.302959	1.49895	NA	1.32963	0.802119	31.7749	11.5493	8.01858	11.3227
RHA1_RS04540		RHA1_ro00947	hypothetical protein	-1.62739	0.500034	-1.32427	0.688684	1.05447	0.957199	-1.16541	0.816952	227.166	114.371	116.118	122.911
RHA1_RS04545		RHA1_ro00948	acyl-CoA synthetase	-1.82746	0.00784981	1.96	0.000151651	-1.49653	0.117462	-5.36032	5.92795e-25	103.109	165.632	52.8882	32.116
RHA1_RS04550	argH	RHA1_ro00949	argininosuccinate lyase	-2.07814	0.194702	-3.48932	0.020884	1.17384	0.840667	1.97095	0.233535	50.4968	12.1895	20.956	24.3996
RHA1_RS04555	argG	RHA1_ro00950	argininosuccinate synthase	-1.70948	0.278779	-3.05766	0.0143401	1.21668	0.764616	2.17621	0.0887169	78.0636	17.8981	40.7617	47.4691
RHA1_RS04560	argR	RHA1_ro00951	arginine repressor	-1.81137	0.54043	-1.51865	0.643565	2.10534	NA	1.76511	0.45331	34.9591	16.5684	15.0579	35.3103
RHA1_RS04565	argF	RHA1_ro00952	ornithine carbamoyltransferase	-1.64509	0.515359	-1.78467	0.405429	1.19454	0.851323	1.2959	0.713505	43.0557	22.0468	26.3903	26.6111
RHA1_RS04570	argD	RHA1_ro00953	acetylornithine aminotransferase	1.51715	0.593132	-1.34725	0.724482	-1.10993	NA	1.84154	0.346444	18.7812	11.4113	25.9379	22.8915
RHA1_RS04575	argB	RHA1_ro00954	acetylglutamate kinase	1.0065	0.996189	-1.38967	0.715752	1.21049	NA	1.69313	0.473815	23.7555	12.2843	22.1859	25.5852
RHA1_RS04580	argJ	RHA1_ro00955	N-acetylglutamate synthase	-1.02459	0.980551	-1.99386	0.344905	1.25569	0.790514	2.44359	0.145747	24.3551	9.95679	21.6537	25.6789
RHA1_RS04585	argC	RHA1_ro00956	N-acetyl-gamma-glutamyl-phosphate reductase	-1.28924	0.780824	1.25667	0.770379	1.32526	0.761406	-1.22252	0.76085	26.0669	29.3471	20.2682	23.8338
RHA1_RS04590		RHA1_ro00957	hypothetical protein	1.36263	0.461137	1.66995	0.129069	1.21102	0.670206	-1.01199	0.975793	196.725	277.086	228.448	277.225
RHA1_RS04595	pheT	RHA1_ro00958	phenylalanyl-tRNA synthetase subunit beta	-1.44364	0.415907	-1.90683	0.102738	1.21448	0.717287	1.60414	0.213334	41.0385	17.9671	24.4721	29.3287
RHA1_RS04600	pheS	RHA1_ro00959	phenylalanyl-tRNA synthetase subunit alpha	-1.88656	0.0898111	-1.02914	0.951543	1.41206	0.433775	-1.29821	0.43536	110.139	85.212	52.9764	70.0123
RHA1_RS04605		RHA1_ro00960	RNA methyltransferase	1.08075	0.946842	-1.31498	0.782834	2.71495	NA	3.85839	0.0326911	19.4873	10.8553	16.4654	51.92
RHA1_RS04610	rplT	RHA1_ro00961	50S ribosomal protein L20	1.14691	0.778533	1.04599	0.92489	5.45895	1.72049e-11	5.98566	1.19811e-12	236.445	207.344	233.72	1300.13
RHA1_RS04615	rpmI	RHA1_ro00962	50S ribosomal protein L35	-1.08536	0.905723	-1.03558	0.955523	7.17327	7.51063e-10	6.84432	6.69198e-10	249.239	204.017	199.523	1465.1
RHA1_RS04620	infC	RHA1_ro00963	translation initiation factor IF-3	1.69856	0.00186241	1.48217	0.0272773	3.93042	6.75384e-25	4.50424	1.4364e-29	521.9	642.982	765.798	3006.85
RHA1_RS04625		RHA1_ro00965	hypothetical protein	2.25799	NA	1.60339	0.674117	-1.05905	NA	1.32975	0.772391	19.4894	23.6497	49.9413	43.6316
RHA1_RS04630		RHA1_ro00966	hypothetical protein	-3.06945	NA	-1.39602	NA	2.22055	NA	1.00993	NA	26.076	14.9713	3.35481	14.5524
RHA1_RS04635		RHA1_ro00967	transcriptional regulator	-2.08194	0.445991	1.11743	0.907908	1.00628	NA	-2.31189	0.221499	31.0628	31.6207	14.2553	12.445
RHA1_RS04640		RHA1_ro00968	esterase	1.95856	0.245007	1.72293	0.345008	-1.56261	0.450534	-1.37461	0.546324	40.0156	53.6439	70.3197	41.7579
RHA1_RS04645	uvrA	RHA1_ro00969	excinuclease ABC subunit A	1.64228	0.0588669	-1.27711	0.458148	1.27919	0.407393	2.68293	1.54084e-05	55.6476	33.404	85.4493	101.631
RHA1_RS04650		RHA1_ro00970	Zn-dependent hydrolase	2.54247	0.373989	-2.93452	0.351262	-1.08114	NA	6.901	0.0396404	14.6044	1.61362	34.5496	34.1484
RHA1_RS04655		RHA1_ro00971	late embryogenesis abundant family protein	-1.13699	0.627224	-1.97126	0.000499083	-1.25281	0.336563	1.38389	0.114818	430.011	173.93	329.852	258.555
RHA1_RS04660		RHA1_ro00972	ATPase AAA	-1.02891	0.960163	-1.91949	0.0802797	1.30237	0.523625	2.42965	0.00538169	46.9852	21.1509	39.3175	51.1666
RHA1_RS04665		RHA1_ro00973	hypothetical protein	-1.11751	0.932189	2.07634	0.38272	1.80233	NA	-1.2874	0.753262	31.6744	55.4979	23.6958	48.0279
RHA1_RS04670		RHA1_ro00974	universal stress protein	-1.0761	0.875846	-1.14629	0.724482	-1.06577	0.895612	-1.00051	0.999292	305.532	210.011	261.986	227.06
RHA1_RS04675		RHA1_ro00975	hypothetical protein	-1.46397	0.460929	-1.46687	0.423012	-1.1424	0.836453	-1.14014	0.790226	91.9319	50.0291	53.4803	46.2757
RHA1_RS04680	uvrB	RHA1_ro00976	excinuclease ABC subunit B	1.13901	0.677418	1.31698	0.261657	-1.09668	0.787517	-1.26803	0.27514	105.527	115.754	105.998	94.8224
RHA1_RS04685		RHA1_ro00977	hypothetical protein	1.11805	NA	1.12878	NA	3.56066	NA	3.52682	NA	0	0	0	6.27008
RHA1_RS04690	coaE	RHA1_ro00978	dephospho-CoA kinase	-1.49646	0.377877	-1.08514	0.869772	1.09933	0.877504	-1.25444	0.563801	87.7233	72.1893	47.6893	54.6789
RHA1_RS04695			hypothetical protein	1.49652	0.609359	1.6994	0.430566	-1.31914	0.740122	-1.49797	0.501911	112.336	144.145	138.304	106.492
RHA1_RS04700	rpsA	RHA1_ro00979	30S ribosomal protein S1	-1.3635	0.0585052	-1.08394	0.683345	2.10714	2.31467e-08	1.67511	8.02241e-05	612.104	469.701	392.627	810.145
RHA1_RS04705		RHA1_ro00980	SAM-dependent methyltransferase	2.2359	0.293088	1.06832	0.95077	-1.46842	NA	1.42529	0.646311	16.8383	12.7377	39.178	22.2828
RHA1_RS04710		RHA1_ro00981	arginine ABC transporter ATP-binding protein	2.33114	0.00157299	1.91784	0.0199004	-1.1646	0.687236	1.04371	0.898556	125.531	205.81	272.821	222.416
RHA1_RS04715		RHA1_ro00982	ABC transporter permease	1.8666	0.0016992	1.50492	0.0595103	1.00254	0.995354	1.24348	0.282569	190.621	233.706	316.821	306.292
RHA1_RS04720		RHA1_ro00983	ABC transporter substrate-binding protein	1.03194	0.925945	1.31019	0.214328	1.16325	0.580698	-1.09145	0.696851	309.03	336.645	278.812	317.061
RHA1_RS04725	leuB2	RHA1_ro00984	3-isopropylmalate dehydrogenase	-3.03069	0.111608	-4.56902	0.0286483	1.54028	NA	2.3221	0.248934	45.9476	6.82646	10.8817	18.9306
RHA1_RS04730		RHA1_ro00985	hypothetical protein	-1.1993	0.852616	1.54894	0.52869	1.43757	0.682138	-1.29221	0.688829	52.7331	67.3779	33.5319	56.5837
RHA1_RS04735		RHA1_ro00986	membrane protein	3.0153	0.134203	3.23304	0.0875095	-1.86256	NA	-1.99706	0.247324	10.8121	34.3195	29.5392	16.5252
RHA1_RS04740		RHA1_ro00988	AraC family transcriptional regulator	2.76403	0.00535384	1.29625	0.61512	-1.94553	0.0543975	1.09601	0.845895	45.9376	45.3067	111.829	56.0073
RHA1_RS04745		RHA1_ro00989	thioredoxin	1.36125	0.397529	1.15202	0.718757	1.06229	0.897018	1.25522	0.465698	321.935	337.11	391.644	401.975
RHA1_RS04750	polA	RHA1_ro00990	DNA polymerase I	-1.1625	0.721727	-1.18641	0.647052	1.00976	0.98868	1.03054	0.941787	52.9124	36.7052	40.2962	38.8276
RHA1_RS04755			ABC transporter permease	1.74148	0.172134	2.56918	0.00392145	1.18018	0.735144	-1.25005	0.509457	39.1513	79.5894	61.017	69.1865
RHA1_RS04760		RHA1_ro00992	branched-chain amino acid ABC transporter permease	3.06654	0.0226907	3.21981	0.0124634	-1.16886	0.807548	-1.22728	0.665472	21.2877	54.6002	57.8257	49.0687
RHA1_RS04765		RHA1_ro00993	ABC transporter	1.8368	0.0975072	1.54572	0.260976	-1.11079	0.838141	1.06978	0.871493	85.9362	105.989	137.58	125.085
RHA1_RS04770		RHA1_ro00994	branched-chain amino acid ABC transporter ATPase	4.52615	7.81379e-06	5.99938	2.12235e-08	-1.06186	0.903853	-1.40749	0.244433	40.6299	220.293	167.783	158.275
RHA1_RS04775		RHA1_ro00995	amino acid ABC transporter substrate-binding protein	2.09936	5.69602e-07	1.24466	0.255481	-1.69816	0.000354294	-1.00679	0.975793	423.891	423.062	788.15	448.12
RHA1_RS04780		RHA1_ro00996	TetR family transcriptional regulator	1.28412	NA	1.27833	0.858757	-1.22266	NA	-1.21714	0.870015	14.2602	15.6735	21.8057	13.2738
RHA1_RS04785		RHA1_ro00997	short-chain dehydrogenase	-9.73762	NA	-9.58726	NA	3.68353	NA	3.62665	NA	17.9208	0	0	4.81637
RHA1_RS04790		RHA1_ro00998	transcriptional regulator	2.78045	8.97915e-06	-1.07891	0.857955	1.09884	0.789988	3.29636	2.49986e-07	176.404	143.445	427.811	466.639
RHA1_RS04795	trnL	RHA1_ro00999	tRNA-Leu	2.86634	NA	1.1201	NA	-2.20769	NA	1.15913	NA	0	0	48.8473	5.34847
RHA1_RS04800		RHA1_ro01000	alkylhydroperoxidase	-1.39017	NA	1.22786	0.85672	-1.36047	NA	-2.32223	0.308567	33.4839	37.9319	26.8267	14.08
RHA1_RS04805			hypothetical protein	1.221	NA	1.24719	NA	-1.09214	NA	-1.11556	NA	4.71157	4.06057	4.34708	4.588
RHA1_RS04810		RHA1_ro01002	hypothetical protein	-1.37904	0.250725	1.55929	0.0386997	-1.12058	0.758287	-2.40962	1.09226e-06	471.744	598.88	293.346	259.053
RHA1_RS04815		RHA1_ro01003	hypothetical protein	-1.16195	0.812227	-1.18678	0.760819	-1.40058	0.548768	-1.37128	0.489502	77.0812	52.7113	57.4866	41.101
RHA1_RS04820		RHA1_ro01004	multidrug ABC transporter ATP-binding protein	1.21703	0.433818	-1.2257	0.407254	-1.85094	0.000705721	-1.24082	0.322517	188.084	121.732	199.883	104.921
RHA1_RS04825		RHA1_ro01005	hypothetical protein	-1.12986	0.776862	1.28567	0.43446	-1.38005	0.360603	-2.00469	0.00409734	615.96	642.567	511.236	339.852
RHA1_RS04830		RHA1_ro01006	acyl-CoA thioesterase	2.84641	2.68189e-11	-3.21861	7.60336e-07	-1.77129	0.000151319	5.17222	2.82853e-14	298.281	73.7934	762.939	412.487
RHA1_RS04835	pyk1	RHA1_ro01007	pyruvate kinase	2.73335	3.81006e-14	-2.56756	2.73154e-07	-1.25765	0.149128	5.5803	1.28223e-25	293.553	91.4227	713.899	544.335
RHA1_RS04840		RHA1_ro01008	dihydropyrimidine dehydrogenase subunit A	10.0569	1.36719e-10	1.00888	0.991922	1.3742	0.430599	13.6985	1.33096e-11	16.8549	16.3032	152.154	211.489
RHA1_RS04845		RHA1_ro01009	glutamate synthase	10.5628	7.71673e-34	2.09851	0.00369859	1.59707	0.00206506	8.03887	3.93496e-33	15.5846	28.1744	147.986	231.238
RHA1_RS04850		RHA1_ro01010	hypothetical protein	-1.12212	0.856807	-4.72069	0.00296051	-1.24762	0.717287	3.37197	0.0181889	92.2443	17.4404	73.1899	55.1562
RHA1_RS04855	lgt	RHA1_ro01011	prolipoprotein diacylglyceryl transferase	-2.13965	0.0561486	-3.77848	0.000951545	1.5011	0.395766	2.65085	0.0150589	117.76	28.4276	45.8019	69.587
RHA1_RS04860	trpA	RHA1_ro01012	tryptophan synthase subunit alpha	-1.34972	0.656766	-2.7498	0.0746142	1.06589	0.939357	2.17155	0.157976	72.3254	24.3818	46.6642	48.9889
RHA1_RS04865	trpB1	RHA1_ro01013	tryptophan synthase subunit beta	-1.96367	0.0374261	-4.07173	2.42474e-05	-1.07731	0.890934	1.92473	0.0691251	149.916	28.3919	68.8513	59.4446
RHA1_RS04870	trpC	RHA1_ro01014	indole-3-glycerol-phosphate synthase	-3.5237	0.00687163	-8.41446	6.84046e-05	1.07926	0.928821	2.57723	0.111509	141.934	13.7023	34.9972	36.7546
RHA1_RS04875		RHA1_ro01015	membrane protein	1.19713	NA	-1.11401	0.924982	-1.39318	NA	-1.04466	0.966858	18.1192	12.4721	20.1048	13.5148
RHA1_RS04880	trpE	RHA1_ro01016	anthranilate synthase subunit I	-1.56234	0.409331	-6.41227	0.000743008	-1.16219	0.82388	3.5315	0.0249458	53.5795	4.08744	31.3491	24.6524
RHA1_RS04885	bcp	RHA1_ro01017	peroxiredoxin	-1.19014	NA	1.49632	0.681107	-1.0026	NA	-1.78546	0.472041	25.8984	32.2385	21.5208	18.0945
RHA1_RS04890		RHA1_ro01018	extradiol ring-cleavage dioxygenase	-1.47367	0.159796	-108.039	3.66129e-15	-2.22525	0.000719922	32.9459	6.63538e-09	866.876	1.66327	541.291	225.232
RHA1_RS04895		RHA1_ro01019	MarR family transcriptional regulator	-1.41321	0.654362	-11.057	0.00239763	-1.63112	0.520602	4.79674	0.0563044	103.814	7.06548	65.3948	37.2207
RHA1_RS04900		RHA1_ro01020	4-oxalocrotonate tautomerase	-2.29526	NA	-2.57896	0.339641	2.13572	NA	2.3997	0.336303	108.482	21.6226	47.8794	85.9153
RHA1_RS04905	hisI	RHA1_ro01021	phosphoribosyl-AMP cyclohydrolase	1.44886	0.642421	-1.35818	0.714936	1.06969	0.943744	2.10494	0.229978	72.8047	46.3757	90.2189	94.5365
RHA1_RS04910	hisF	RHA1_ro01022	imidazole glycerol phosphate synthase	-1.13984	0.856559	-1.8276	0.281759	-1.06137	0.939357	1.51067	0.443674	74.5726	30.7283	60.6889	51.7968
RHA1_RS04915	suhB	RHA1_ro01023	inositol monophosphatase	-2.64559	NA	-3.67234	NA	-1.04404	NA	1.32954	0.809026	25.2696	3.11116	7.66485	6.74928
RHA1_RS04920	hisA	RHA1_ro01024	1-(5-phosphoribosyl)-5-[(5-phosphoribosylamino)methylideneamino] imidazole-4-carboxamide isomerase	-2.45859	0.22412	-6.5322	0.0144441	1.14889	NA	3.05247	0.164848	58.3414	6.66769	22.3125	22.237
RHA1_RS04925		RHA1_ro01025	membrane protein	-1.38072	NA	-7.97957	NA	-1.45881	NA	3.96164	0.226785	65.1815	0	32.2998	24.9419
RHA1_RS04930	hisH	RHA1_ro01026	imidazole glycerol phosphate synthase	-2.15827	0.180683	-2.87596	0.0528378	1.22194	0.803506	1.62827	0.407798	105.97	24.0245	45.8878	50.5211
RHA1_RS04935		RHA1_ro01027	MFS transporter	-2.94762	NA	-1.24836	NA	3.73628	NA	1.58236	0.658098	8.69661	7.19471	1.17504	9.53665
RHA1_RS04940		RHA1_ro01028	membrane protein	-1.26972	NA	-2.34338	NA	1.27234	NA	2.34822	NA	19.6777	0	9.07773	15.5211
RHA1_RS04945	hisB	RHA1_ro01029	imidazoleglycerol-phosphate dehydratase	-1.16934	0.872114	-1.04404	0.962985	1.48625	NA	1.327	0.670932	42.3807	30.704	29.822	46.5735
RHA1_RS04950	hisC1	RHA1_ro01030	histidinol-phosphate aminotransferase	-1.03481	0.971172	-2.84479	0.107784	-1.01089	0.991871	2.71948	0.0958933	37.253	8.82779	30.8768	30.984
RHA1_RS04955	hisD	RHA1_ro01031	histidinol dehydrogenase	1.30741	0.699164	-1.64682	0.442791	-1.01927	0.983692	2.11237	0.157976	31.3064	15.0353	32.9747	33.771
RHA1_RS04960		RHA1_ro01032	hypothetical protein	-2.04894	0.0238664	7.40135	4.95377e-29	1.03426	0.950677	-14.6626	2.38654e-58	115.868	718.95	50.7699	50.1451
RHA1_RS04965		RHA1_ro01033	acyl-CoA dehydrogenase	-1.11922	0.566815	4.2376	3.33983e-37	-1.242	0.19726	-5.89054	2.18147e-59	596.301	2080.22	480.369	368.218
RHA1_RS04970	bglA	RHA1_ro01034	glycoside hydrolase family 1	-2.27658	0.466191	3.04269	0.13202	1.34652	NA	-5.14432	0.00878985	10.8029	32.482	3.91518	5.0926
RHA1_RS04975		RHA1_ro01035	threonine transporter RhtB	-4.66796	NA	1.00234	0.998244	5.02247	NA	1.07343	0.944575	29.3124	24.7375	2.2919	27.6238
RHA1_RS04980	nadC	RHA1_ro01036	nicotinate-nucleotide pyrophosphorylase	-4.28645	0.0100484	-7.4964	0.000951545	1.03806	0.97433	1.81542	0.420784	93.5842	8.61547	17.8882	18.7021
RHA1_RS04985	nadB	RHA1_ro01037	L-aspartate oxidase	1.05592	0.906882	-3.7443	4.24187e-05	-1.15088	0.735144	3.43534	6.62571e-05	123.493	22.6003	119.038	97.3583
RHA1_RS04990	nadA	RHA1_ro01038	quinolinate synthetase	2.70105	9.41563e-17	-2.08906	1.2602e-07	-1.49314	0.00206506	3.77904	3.84176e-25	1157.23	432.707	2784.2	1793.17
RHA1_RS04995		RHA1_ro01039	NUDIX hydrolase	9.14054	0.00471596	1.47718	0.764353	1.20538	NA	7.45864	0.00580165	4.85777	6.75034	50.9174	55.9887
RHA1_RS05000		RHA1_ro01040	transcriptional regulator	-1.07088	NA	-1.39396	NA	1.22082	NA	1.58914	0.673433	15.4122	6.48677	12.969	16.1486
RHA1_RS05005		RHA1_ro01041	oxidoreductase	1.80683	NA	1.24247	NA	1.87963	NA	2.73341	NA	2.16897	1.59576	3.41671	8.97899
RHA1_RS05010			membrane protein	-2.67793	0.00746126	-2.57486	0.00813571	-1.62456	0.311928	-1.6896	0.185068	278.41	91.1867	84.66	53.6163
RHA1_RS05015			hypothetical protein	-5.86805	0.00194388	-2.92017	0.0352643	-1.60345	0.615784	-3.22212	0.0304119	269.008	82.1165	38.7423	22.121
RHA1_RS05020		RHA1_ro01043	biotin synthase	-11.8171	3.10799e-25	-2.80297	6.24781e-08	-1.29684	0.535099	-5.46737	6.35547e-17	858.599	245.345	51.4783	46.8512
RHA1_RS05025		RHA1_ro01044	TetR family transcriptional regulator	-4.70745	0.000352055	-1.69047	0.203585	1.05256	0.951739	-2.64565	0.00786787	210.135	111.423	33.5212	38.9263
RHA1_RS05030		RHA1_ro01045	lipase	-1.52724	0.587293	3.7158	0.00233422	1.64721	0.499313	-3.44517	0.000877732	26.6197	87.4279	15.7282	24.5732
RHA1_RS05035		RHA1_ro01046	GntR family transcriptional regulator	1.88804	NA	1.81109	NA	-1.95712	NA	-1.87736	0.511629	8.78687	14.9178	14.1924	6.93517
RHA1_RS05040		RHA1_ro01047	fatty acid hydroxylase	-1.11195	NA	-2.60796	NA	-1.339	NA	1.7516	NA	13.4406	1.93059	8.26722	7.08925
RHA1_RS05045	sdhB1	RHA1_ro01048	fumarate reductase	-1.458	0.384748	3.62925	1.26413e-05	-3.72604	7.69318e-05	-19.7162	4.78262e-26	451.719	1375.7	294.304	68.2304
RHA1_RS05050	sdhA	RHA1_ro01049	succinate dehydrogenase	-1.81147	0.0162956	2.78105	4.8476e-07	-2.83344	6.07779e-06	-14.2743	3.13873e-42	369.397	849.29	190.34	60.8457
RHA1_RS05055		RHA1_ro01050	membrane protein	-1.14291	0.724784	2.68625	3.56583e-06	-5.3014	7.98849e-12	-16.276	1.99296e-38	319.839	706.566	240.505	45.3432
RHA1_RS05060		RHA1_ro01051	hypothetical protein	1.00783	0.982182	3.91612	8.22859e-19	-8.34885	2.76341e-26	-32.4411	6.41283e-85	1143.61	3719.39	1043.45	118.707
RHA1_RS05065			glyoxalase	1.55128	NA	-1.29467	NA	-2.58049	NA	-1.28485	NA	11.0026	9.3111	14.3555	4.92401
RHA1_RS05070			glyoxalase	1.95007	NA	-2.90805	NA	-1.22031	NA	4.64709	NA	11.3547	0	26.6858	16.9257
RHA1_RS05075	bioD	RHA1_ro01053	dithiobiotin synthetase	-6.96126	0.00126448	-2.75263	0.05467	-2.30635	0.35164	-5.83263	0.00163974	128.475	36.036	16.3737	5.81286
RHA1_RS05080	bioF	RHA1_ro01054	8-amino-7-oxononanoate synthase	-11.4133	1.14571e-06	-7.50735	7.04193e-06	-1.07508	0.945406	-1.63443	0.413444	150.535	18.1427	11.0981	9.70872
RHA1_RS05085	bioA1	RHA1_ro01055	adenosylmethionine--8-amino-7-oxononanoate aminotransferase	-10.2573	2.00433e-05	-21.9335	2.83852e-06	-1.12734	0.914528	1.89679	0.458583	112.403	3.78144	6.43006	7.5894
RHA1_RS05090	glgX	RHA1_ro01056	glycogen debranching protein	2.20244	7.4754e-09	-2.74912	8.27413e-09	-1.33601	0.0594109	4.53197	7.2238e-21	227.334	65.2534	445.002	322.739
RHA1_RS05095		RHA1_ro01057	maltooligosyl trehalose synthase	2.11264	0.000166478	-1.84505	0.0179218	-1.27268	0.314309	3.06277	2.4323e-07	83.886	34.1105	158.052	119.636
RHA1_RS05100		RHA1_ro01058	alcohol dehydrogenase	2.12842	NA	-1.0846	0.955484	1.43291	NA	3.30784	0.174075	5.8443	5.20249	13.5722	18.113
RHA1_RS05105		RHA1_ro01059	TetR family transcriptional regulator	-1.52692	0.392761	1.0378	0.947315	1.3644	0.563141	-1.16143	0.728014	133.146	108.051	74.463	100.973
RHA1_RS05110		RHA1_ro01060	hypothetical protein	-1.24592	0.568384	-1.07206	0.861684	-1.48509	0.237015	-1.72594	0.0397804	844.954	652.074	567.542	387.557
RHA1_RS05115		RHA1_ro01062	malto-oligosyltrehalose trehalohydrolase	-1.11191	0.747478	1.41698	0.11496	-1.04688	0.900013	-1.64943	0.00735694	153.288	178.225	119.561	112.576
RHA1_RS05120		RHA1_ro01063	MFS transporter	2.0917	NA	-1.73825	0.64995	-3.33368	NA	1.09066	0.948881	6.09714	1.6569	12.2461	2.93918
RHA1_RS05125		RHA1_ro01064	TetR family transcriptional regulator	1.42832	NA	1.47226	0.748505	1.84603	NA	1.79094	0.524434	11.4693	14.2771	14.8217	28.7305
RHA1_RS05130	ilvA	RHA1_ro01065	threonine dehydratase	-1.06226	0.925945	1.25124	0.641253	1.29763	0.629692	-1.02428	0.960575	52.7377	53.6944	47.8653	56.6728
RHA1_RS05135		RHA1_ro01066	pyruvate dehydrogenase	-1.02242	0.945937	2.0578	4.34495e-06	1.21641	0.3971	-1.72962	0.000221485	231.639	386.006	201.084	236.54
RHA1_RS05140		RHA1_ro01067	nitroreductase	-1.46558	0.133757	1.56909	0.0290821	1.3277	0.302579	-1.73205	0.00250689	667.594	835.04	388.424	515.471
RHA1_RS05145		RHA1_ro01068	hypothetical protein	1.51389	NA	1.25384	NA	-1.43224	NA	-1.18621	NA	5.26296	5.47406	15.2519	5.69022
RHA1_RS05150	dnaE	RHA1_ro01069	DNA polymerase III subunit alpha	1.17099	0.41681	-1.12032	0.564581	-1.13	0.557113	1.16096	0.370414	177.731	128.535	188.193	157.841
RHA1_RS05155		RHA1_ro01070	protein rarD	-1.08296	NA	2.36076	NA	1.69709	NA	-1.50647	0.716813	5.76265	14.6023	3.02591	7.77636
RHA1_RS05160		RHA1_ro01071	hypothetical protein	-2.16463	NA	-2.59418	0.320342	-1.0322	NA	1.16106	0.892661	32.0587	9.56497	12.0083	11.7629
RHA1_RS05165		RHA1_ro01072	pseudouridine synthase	-1.35148	0.703046	-1.15324	0.85672	1.01216	0.991871	-1.15781	0.823509	48.8565	32.6542	28.7744	31.673
RHA1_RS05170		RHA1_ro01073	peptidase A8	-2.57001	0.244599	-1.36399	0.702661	1.99954	NA	1.06122	0.946417	54.2485	29.4566	15.3606	34.6941
RHA1_RS05175		RHA1_ro01074	hypothetical protein	1.08796	NA	-1.74374	0.565653	-1.78926	NA	1.06029	0.956448	19.7017	10.2741	16.8918	9.98738
RHA1_RS05180		RHA1_ro01075	hypothetical protein	-1.85486	NA	-2.26858	0.385038	1.0413	NA	1.27355	0.810756	28.959	6.89165	12.1783	13.393
RHA1_RS05185		RHA1_ro01076	hypothetical protein	-2.01663	0.00914334	-2.52887	0.000367153	1.38706	0.327081	1.73939	0.0391368	639.487	204.275	270.685	376.907
RHA1_RS05190	dinB	RHA1_ro01077	DNA polymerase IV	-2.6442	NA	-13.684	0.00773094	1.57872	NA	8.17003	0.031918	23.8729	0	6.86912	11.3426
RHA1_RS05195	ileS	RHA1_ro01078	isoleucyl-tRNA synthetase	-1.10638	0.783653	-2.94103	6.00519e-05	1.10106	0.798789	2.92688	2.43899e-05	75.5798	20.4749	57.4547	64.2603
RHA1_RS05200		RHA1_ro01079	membrane protein	1.326	0.288429	-1.63372	0.0538359	1.08959	0.798244	2.36038	5.06524e-05	926.426	469.608	1117.21	1161.45
RHA1_RS05205	divIVA	RHA1_ro01080	hypothetical protein	-1.13116	0.450924	-1.79046	1.3868e-06	1.51147	0.000419065	2.39243	4.68727e-15	1593.05	720.035	1239.44	1818.95
RHA1_RS05210		RHA1_ro01081	hypothetical protein	-1.04799	0.88742	-2.3103	9.42083e-05	1.19309	0.499486	2.63015	9.89722e-07	1058.93	385.331	897.958	1032.14
RHA1_RS05215	sepF	RHA1_ro01082	cell division protein SepF	1.37151	0.0979047	1.05188	0.84671	-1.59038	0.00655619	-1.21974	0.288417	1248.12	1058.97	1553.25	923.288
RHA1_RS05220		RHA1_ro01083	hypothetical protein	1.25331	0.669001	-1.87085	0.181096	-1.29195	0.627062	1.8149	0.15869	111.85	55.7897	135.535	93.1397
RHA1_RS05225		RHA1_ro01084	laccase	1.42132	0.304787	1.2352	0.555475	-1.58672	0.122876	-1.37894	0.265522	163.831	164.292	199.46	125.05
RHA1_RS05230	ftsZ	RHA1_ro01085	cell division protein FtsZ	-1.26162	0.211227	1.32576	0.0695847	-1.35396	0.07609	-2.26463	1.12944e-10	506.91	553.629	361.069	254.58
RHA1_RS05235	ftsQ	RHA1_ro01086	cell division protein FtsQ	1.39942	0.6567	-1.01788	0.985214	-1.51509	0.562819	-1.06363	0.936931	46.3081	38.7988	64.8164	36.6574
RHA1_RS05240	murC	RHA1_ro01087	UDP-N-acetylmuramate--alanine ligase	-1.132	0.804809	1.43716	0.300427	-1.24374	0.644464	-2.02341	0.0113339	77.0032	93.14	61.3919	47.2814
RHA1_RS05245	murG	RHA1_ro01088	UDP-diphospho-muramoylpentapeptide beta-N- acetylglucosaminyltransferase	-1.26321	0.65237	1.0545	0.91834	-1.41084	0.481953	-1.87933	0.0620843	74.1913	64.9834	49.8237	35.3002
RHA1_RS05250	ftsW	RHA1_ro01089	cell division protein FtsW	1.05365	0.904428	-1.15505	0.67788	-2.11616	0.00244414	-1.73881	0.0284392	123.43	81.8321	114.35	51.9249
RHA1_RS05255	murD	RHA1_ro01090	UDP-N-acetylmuramoyl-L-alanyl-D-glutamate synthetase	1.32304	0.603042	-1.05436	0.929242	-1.51051	0.398959	-1.08283	0.878057	57.6621	38.3433	71.1543	43.1251
RHA1_RS05260	mraY	RHA1_ro01091	phospho-N-acetylmuramoyl-pentapeptide-transferase	2.14327	0.0263139	1.27594	0.584755	-1.04113	0.939357	1.61339	0.145933	63.0817	70.0691	116.813	114.499
RHA1_RS05265	murF	RHA1_ro01092	UDP-N-acetylmuramoyl-tripeptide--D-alanyl-D-alanine ligase	1.37728	0.469329	-1.29929	0.570189	-1.29637	0.57564	1.38039	0.413444	63.3936	44.6217	75.5742	57.1827
RHA1_RS05270	murE	RHA1_ro01093	UDP-N-acetylmuramoylalanyl-D-glutamate--2,6-diaminopimelate ligase	1.83714	0.260695	-1.39096	0.625406	1.25484	0.719036	3.2066	0.011558	21.2918	12.3244	37.0249	42.2227
RHA1_RS05275	ftsI	RHA1_ro01094	cell division protein FtsI	1.13362	0.644047	1.16841	0.512688	1.04553	0.888857	1.01439	0.955706	175.572	165.325	175.668	177.177
RHA1_RS05280		RHA1_ro01095	signal peptide protein	1.28052	0.55043	1.12504	0.787098	-1.04333	0.935427	1.09093	0.815193	159.733	152.008	179.534	167.319
RHA1_RS05285	mraW	RHA1_ro01096	16S rRNA methyltransferase	1.75669	0.000676323	1.35974	0.100788	1.10239	0.697349	1.4242	0.0266523	369.413	403.659	589.746	615.8
RHA1_RS05290	mraZ	RHA1_ro01097	cell division protein MraZ	1.63247	1.81994e-08	1.34103	0.00161091	-1.08673	0.527276	1.12018	0.262004	5329.06	5890.5	7748.98	6847.3
RHA1_RS05295		RHA1_ro01098	membrane protein	3.09894	1.32057e-41	2.74633	5.17648e-33	1.04013	0.797607	1.17368	0.0905932	4040.84	9113.94	11116.5	11170.7
RHA1_RS05300		RHA1_ro01099	hypothetical protein	1.79786	0.497181	1.40182	0.704638	-1.6856	NA	-1.31428	0.72793	35.9811	45.5678	63.9497	35.6845
RHA1_RS05305		RHA1_ro01100	acetyltransferase	-3.48285	NA	-3.4067	NA	2.09925	NA	2.05335	NA	14.4445	1.62576	1.74047	6.75981
RHA1_RS05310		RHA1_ro01101	FAD-dependent oxidoreductase	-2.41472	NA	-2.36321	NA	2.34558	NA	2.29556	NA	4.9427	0.823716	0.881837	3.88099
RHA1_RS05315		RHA1_ro01102	caratenoid biosynthesis protein	2.43841	NA	-2.61262	NA	-5.05118	NA	1.26122	NA	4.33793	0	12.309	1.17195
RHA1_RS05320		RHA1_ro01103	hypothetical protein	-1.05897	0.925945	-1.10103	0.858757	-1.50417	0.374333	-1.44671	0.347654	110.236	78.9359	96.5385	58.7981
RHA1_RS05325		RHA1_ro01104	glycosyl transferase	1.17884	0.844852	1.21892	0.78475	-1.77906	0.370808	-1.83955	0.247014	28.5251	31.7829	29.9227	15.7947
RHA1_RS05330		RHA1_ro01105	5,10-methylenetetrahydrofolate reductase	1.02139	0.977995	-3.35028	0.0134836	-1.00928	0.991871	3.39048	0.00758172	80.0466	15.1583	76.9313	69.2499
RHA1_RS05335		RHA1_ro01106	geranylgeranyl pyrophosphate synthase	-2.44252	0.228362	-2.36366	0.220032	2.38784	NA	2.31074	0.185375	36.08	12.4836	12.8751	30.2912
RHA1_RS05340		RHA1_ro01107	phytoene dehydrogenase	-2.75898	NA	-5.2055	0.10024	2.25145	NA	4.24791	0.132042	12.3264	0.79788	2.56253	8.39302
RHA1_RS05345		RHA1_ro01108	membrane protein	1.4871	0.219397	1.61571	0.0955269	1.48383	0.171861	1.36572	0.226413	69.7269	89.5396	93.3364	130.346
RHA1_RS05350		RHA1_ro01109	phytoene synthase	2.76484	0.262033	1.50509	0.701997	-1.41322	NA	1.29987	0.773796	8.49254	10.7114	28.9212	16.3391
RHA1_RS05355		RHA1_ro01110	transcriptional regulator	-1.01451	NA	-2.28444	0.423885	1.99182	NA	4.48514	0.0667844	36.5998	13.2812	34.6476	66.4202
RHA1_RS05360		RHA1_ro01111	protein kinase	1.44698	0.270299	1.25717	0.518369	-1.03557	0.939508	1.11144	0.747056	57.2402	59.2564	72.5395	69.0085
RHA1_RS05365	aroG	RHA1_ro01112	phospho-2-dehydro-3-deoxyheptonate aldolase	1.43087	0.125999	-2.13302	0.00170953	1.26223	0.35164	3.85241	1.18176e-10	175.175	68.2233	221.565	273.561
RHA1_RS05370		RHA1_ro01113	hypothetical protein	-2.03849	NA	-4.02559	NA	1.18851	NA	2.34706	NA	11.1897	0	2.82295	4.6776
RHA1_RS05375		RHA1_ro01114	membrane protein	1.66434	0.499661	-3.5704	0.129069	-1.21282	NA	4.89962	0.0299683	17.4251	3.70427	27.9411	20.6859
RHA1_RS05380		RHA1_ro01115	1-acyl-sn-glycerol-3-phosphate acyltransferase	1.42503	0.0831166	-2.0894	0.000421195	1.21124	0.408288	3.60643	2.79048e-12	454.751	162.567	578.906	673.923
RHA1_RS05385		RHA1_ro01116	glucokinase	1.79172	0.343911	4.08538	0.00103515	-1.84127	0.265801	-4.19838	6.55159e-05	22.7351	80.0322	37	19.4145
RHA1_RS05390		RHA1_ro01117	hypothetical protein	2.00215	0.437922	-1.30797	0.81624	2.0078	NA	5.25792	0.0167549	25.5706	15.4182	45.6232	95.3167
RHA1_RS05395		RHA1_ro01118	arsenic ABC transporter ATPase	2.02732	0.060892	-1.34535	0.5689	1.79249	0.0838662	4.88893	2.27253e-06	55.2866	28.9947	96.8946	171.226
RHA1_RS05400		RHA1_ro01119	cyclase	-1.32089	0.708754	-1.43003	0.585411	1.09872	0.914528	1.1895	0.782785	109.488	57.2627	65.9811	75.3673
RHA1_RS05405		RHA1_ro01120	hypothetical protein	-5.20022	NA	-3.77177	NA	1.65459	NA	1.20009	0.886121	56.1996	6.91922	9.6392	12.8995
RHA1_RS05410		RHA1_ro01121	long-chain fatty acid--CoA ligase	1.50729	0.331922	-2.05503	0.100369	-1.19967	0.717119	2.58197	0.0118197	44.4105	17.8189	63.6588	48.0605
RHA1_RS05415		RHA1_ro01122	GDP-mannose-dependent alpha-(1-6)-phosphatidylinositol monomannoside mannosyltransferase	-6.56658	NA	-6.95314	0.0508856	2.4785	NA	2.6244	0.369522	29.057	1.44632	4.02977	8.67735
RHA1_RS05420		RHA1_ro01123	hypothetical protein	-2.21972	NA	-2.83433	0.30801	1.50459	NA	1.92119	0.521191	12.5052	3.5982	4.69346	7.11393
RHA1_RS05425		RHA1_ro01124	protein p60 precursor	-1.05158	0.96749	-4.34832	0.113844	2.45282	NA	10.1425	0.00320271	18.1073	3.47148	14.993	37.2959
RHA1_RS05430		RHA1_ro01125	hypothetical protein	1.87163	0.25603	-7.27404	0.0123916	-1.04378	0.955945	13.0433	0.000350962	139.296	5.3389	229.871	215.594
RHA1_RS05435		RHA1_ro01126	hypothetical protein	1.31223	NA	-2.08103	NA	1.66614	NA	4.54988	0.122271	3.82154	0.734212	5.66338	8.12976
RHA1_RS05440		RHA1_ro01127	AsnC family transcriptional regulator	-1.86257	0.355055	-2.9835	0.0750404	-2.23312	0.232407	-1.39411	0.652661	197.129	57.9696	100.709	37.6553
RHA1_RS05445	trpD	RHA1_ro01128	anthranilate phosphoribosyltransferase	-3.31819	0.0110936	-4.02199	0.00320279	1.08904	0.920231	1.32003	0.645229	92.5761	18.266	22.7117	25.0634
RHA1_RS05450		RHA1_ro01129	hypothetical protein	-2.70476	NA	-2.79357	NA	-1.49009	NA	-1.44272	0.759314	42.0966	15.301	8.84645	7.25137
RHA1_RS05455		RHA1_ro01130	cytochrome C oxidase	-3.08011	3.81799e-07	-6.41623	5.2254e-13	-1.11338	0.793779	1.87098	0.0307748	563.716	69.0565	161.651	139.344
RHA1_RS05460		RHA1_ro01131	cytochrome C	-3.48246	3.51218e-05	-7.771	8.25916e-09	1.05738	0.926261	2.35951	0.028554	332.554	31.7116	77.0659	85.1754
RHA1_RS05465		RHA1_ro01132	menaquinol-cytochrome C reductase iron-sulfur subunit	-4.12845	2.50038e-08	-10.7423	1.80654e-13	-1.01256	0.983692	2.56974	0.00785138	333.507	27.9958	71.9732	67.4828
RHA1_RS05470		RHA1_ro01133	menaquinol-cytochrome C reductase cytochrome b subunit	-1.16213	0.568071	-1.93829	0.000449059	-1.1772	0.548532	1.41682	0.0808874	540.781	223.624	400.733	336.97
RHA1_RS05475		RHA1_ro01134	membrane protein	2.28789	NA	1.14247	NA	1.33893	NA	2.68133	NA	0	0	1.4513	2.40478
RHA1_RS05480		RHA1_ro01135	TetR family transcriptional regulator	1.31271	NA	-1.70415	NA	1.11262	NA	2.48897	NA	8.27411	2.1515	9.21322	12.106
RHA1_RS05485		RHA1_ro01136	cytochrome C oxidase subunit IV	-3.12233	0.000328381	-2.89357	0.000619852	-1.05794	0.926311	-1.14158	0.750441	785.319	197.38	202.574	198.61
RHA1_RS05490		RHA1_ro01137	cytochrome C oxidase subunit II	-2.52773	8.01748e-08	-3.30993	1.01122e-11	-1.14698	0.63535	1.14165	0.580974	793.066	184.499	274.531	232.078
RHA1_RS05495	asn1	RHA1_ro01138	asparagine synthase	1.0462	0.960163	-4.45096	0.0301964	1.43109	0.595331	6.66402	0.00206396	20.7011	3.21812	19.9143	26.7139
RHA1_RS05500		RHA1_ro01139	ribokinase	-1.39241	0.495898	1.01653	0.97774	1.01678	0.982305	-1.39207	0.380371	110.018	86.4869	65.8379	68.1809
RHA1_RS05505		RHA1_ro01140	hypothetical protein	1.22333	0.143373	-1.04839	0.786402	-1.2077	0.18288	1.06196	0.688161	5996.9	4683.21	6478.22	5200.86
RHA1_RS05510		RHA1_ro01141	hypothetical protein	6.86582	0.0143115	1.77364	0.605847	-1.38124	NA	2.80259	0.177716	3.96463	4.83186	31.5673	22.1104
RHA1_RS05515		RHA1_ro01142	membrane protein	-1.43218	0.310349	-1.29416	0.453514	1.64234	0.108121	1.48407	0.157743	239.142	156.867	144.24	237.056
RHA1_RS05520			hypothetical protein	NA	NA	NA	NA	NA	NA	NA	NA	0	0	0	0
RHA1_RS05525	cobU	RHA1_ro01144	bifunctional adenosylcobinamide kinase/ adenosylcobinamide phosphate guanylyltransferase	-1.15907	NA	-2.48412	0.397644	-2.13276	NA	1.00489	0.997269	23.2306	7.56288	21.0214	7.10302
RHA1_RS05530	cobT	RHA1_ro01145	nicotinate-nucleotide--dimethylbenzimidazole phosphoribosyltransferase	-1.24973	NA	2.22703	NA	1.12353	NA	-2.47717	NA	3.15169	6.69835	1.24119	2.20071
RHA1_RS05535	cobS	RHA1_ro01146	cobalamin synthase	-1.74957	NA	-1.71072	NA	-1.60324	NA	-1.63965	NA	10.7962	3.50163	3.7487	2.57165
RHA1_RS05540	ilvE1	RHA1_ro01147	branched-chain amino acid aminotransferase	-1.60262	0.0990693	-2.00875	0.0079843	1.14341	0.742163	1.43317	0.195532	287.564	123.658	151.62	175.991
RHA1_RS05545	gcvT	RHA1_ro01148	glycine cleavage system protein T	-3.24653	0.000199108	-5.16846	1.33731e-06	-1.32072	0.577312	1.2054	0.693635	192.862	28.4098	53.5161	37.7711
RHA1_RS05550		RHA1_ro01149	aminopeptidase A	-1.35921	0.650616	-6.19486	0.00483218	-1.13996	0.873169	3.99814	0.031638	37.825	5.6022	23.2491	20.5489
RHA1_RS05555		RHA1_ro01150	oxidoreductase	-2.39429	0.227638	-1.09302	0.909852	2.15664	0.303906	-1.01571	0.982646	113.679	91.4174	35.245	89.6802
RHA1_RS05560		RHA1_ro01151	dihydrolipoamide acyltransferase	1.2758	0.276797	-1.72117	0.00640068	1.06041	0.843252	2.32853	1.39618e-06	266.136	126.157	304.087	310.8
RHA1_RS05565		RHA1_ro01152	multidrug MFS transporter	2.41464	0.262785	-3.72689	0.187793	-1.34785	NA	6.67662	0.0243875	16.5574	1.45606	37.1115	27.425
RHA1_RS05570	lipB	RHA1_ro01153	lipoate-protein ligase B	-2.03711	0.060366	-3.79505	0.000447819	-1.40703	0.48797	1.32404	0.559003	194.569	34.3206	89.7881	56.9925
RHA1_RS05575		RHA1_ro01154	radical SAM protein	-1.1758	0.779493	-2.78464	0.0239152	-1.08118	0.902386	2.19046	0.0757481	80.9792	23.816	60.6032	53.4379
RHA1_RS05580		RHA1_ro01155	membrane protein	-1.93052	0.0200679	-1.39794	0.261536	1.27225	0.525577	-1.08545	0.801832	320.735	188.962	146.463	182.14
RHA1_RS05585		RHA1_ro01156	membrane protein	-1.19622	0.849607	-2.26579	0.260609	1.13571	0.897918	2.15118	0.248706	92.0609	26.593	79.8488	73.5381
RHA1_RS05590	glnA1	RHA1_ro01157	glutamine synthetase	1.67748	0.0402957	-3.18241	0.000244371	1.50366	0.0849872	8.02717	5.50339e-14	104.697	28.3869	154.718	226.018
RHA1_RS05595		RHA1_ro01158	DNA alkylation repair protein	-2.98431	NA	-1.4477	0.740381	-1.27056	NA	-2.61916	0.289197	29.6122	14.6873	10.5231	5.54757
RHA1_RS05600		RHA1_ro01159	MFS transporter	-1.30383	0.71988	5.31469	2.25649e-06	2.07947	0.173726	-3.33231	4.45481e-05	25.9981	117.245	21.7255	35.7577
RHA1_RS05605		RHA1_ro01160	antibiotic biosynthesis monooxygenase	1.05419	0.966162	5.01141	0.00437228	-1.16125	0.895612	-5.52037	0.000487828	17.1425	76.112	13.5953	13.448
RHA1_RS05610		RHA1_ro01161	ABC transporter permease	-1.66977	0.539436	2.54471	0.0685445	5.36647	0.00253803	1.26297	0.649228	38.5831	77.054	16.2199	105.446
RHA1_RS05615		RHA1_ro01162	ABC transporter	-1.73419	0.155394	3.11844	2.83955e-06	1.1143	0.845661	-4.85325	4.00838e-13	82.5149	212.749	38.5006	45.3373
RHA1_RS05620		RHA1_ro01163	ABC transporter permease	-2.2783	0.341294	2.78819	0.06686	1.90693	0.484864	-3.33118	0.0122078	32.7378	76.2133	12.7806	22.0907
RHA1_RS05625		RHA1_ro01164	glycine/betaine ABC transporter substrate-binding protein	-1.13707	0.877297	3.06778	0.00886857	1.21182	0.804297	-2.87854	0.00511318	37.8964	99.3187	33.3327	36.1544
RHA1_RS05630		RHA1_ro01165	membrane protein	-1.09985	0.916712	-2.26096	0.239903	1.41762	0.644283	2.9142	0.0675442	35.0402	10.4453	30.2119	38.6947
RHA1_RS05635	glnE	RHA1_ro01166	glutamine-synthetase adenylyltransferase	-1.0934	0.738064	-1.52481	0.0246715	1.14186	0.601285	1.59238	0.00650254	172.767	88.9246	137.525	153.761
RHA1_RS05640	glnA2	RHA1_ro01167	glutamine synthetase	-1.41019	0.0567319	-1.63179	0.00324099	1.39261	0.0640795	1.61145	0.00229731	530.232	261.737	324.737	446.99
RHA1_RS05645		RHA1_ro01168	hydrolase	-3.29814	0.0646455	-1.55154	0.495758	2.02436	0.358304	-1.05007	0.948694	32.5661	19.5678	9.5671	17.0501
RHA1_RS05650	panB	RHA1_ro01169	3-methyl-2-oxobutanoate hydroxymethyltransferase	2.90566	0.00288232	1.36073	0.535619	2.37416	0.0037588	5.06973	1.08246e-07	50.3764	63.7865	126.159	314.719
RHA1_RS05655		RHA1_ro01170	lipoprotein	2.55964	0.178298	1.78029	0.451495	1.12669	0.895901	1.61992	0.437684	29.8834	40.8722	65.5597	76.8139
RHA1_RS05660		RHA1_ro01171	proline iminopeptidase	1.26686	0.700104	-1.29132	0.670955	1.29778	0.660431	2.12306	0.0791486	53.5174	29.9929	64.1656	74.5063
RHA1_RS05665		RHA1_ro01172	ribonuclease II	1.14393	0.654362	3.06815	1.63675e-11	-1.19964	0.50812	-3.21758	3.47944e-15	148.832	383.557	151.157	122.07
RHA1_RS05670		RHA1_ro01173	hypothetical protein	1.14234	0.825497	3.17325	0.000222329	-1.66207	0.243185	-4.61696	2.41563e-08	311.475	852.451	312.282	181.812
RHA1_RS05675			hypothetical protein	-1.16391	0.424658	-4.588	7.68188e-24	-1.83488	9.41725e-06	2.14831	1.02636e-06	6291.01	1129.12	4818.6	2519.08
RHA1_RS05680		RHA1_ro01174	hypothetical protein	2.00964	0.476399	2.58947	0.249832	-1.21023	NA	-1.55941	0.559609	21.3605	54.8182	44.7749	31.0876
RHA1_RS05685		RHA1_ro01175	acyl dehydratase	1.10702	0.906136	1.71669	0.330648	-1.11702	0.895612	-1.73218	0.24034	75.8816	109.48	76.101	63.3105
RHA1_RS05690		RHA1_ro01176	threonine transporter RhtB	-1.10349	0.932189	-1.04833	0.965795	1.0113	NA	-1.04086	0.965791	29.2939	20.3283	26.2815	23.1388
RHA1_RS05695		RHA1_ro01177	hydrolase	-1.27166	0.847585	3.21383	0.0915343	2.07542	NA	-1.96918	0.277578	16.2623	47.5091	9.67833	22.3158
RHA1_RS05700		RHA1_ro01179	pyridoxamine 5-phosphate oxidase	-3.7632	NA	-2.43025	0.35712	1.98209	NA	1.28002	0.814177	43.6618	9.82843	9.4765	18.3232
RHA1_RS05705		RHA1_ro01180	arsenic transporter	-8.97054	NA	-4.04322	NA	3.67581	NA	1.65677	NA	12.2052	2.88041	0	3.80814
RHA1_RS05710		RHA1_ro01181	RNase H	-1.11648	0.880677	-1.28854	0.675937	-1.21322	0.787517	-1.05122	0.939791	52.8008	32.6829	46.4542	32.9185
RHA1_RS05715		RHA1_ro01182	hypothetical protein	-2.16648	0.278779	1.67494	0.393255	2.02395	0.339099	-1.79289	0.261787	61.3686	97.8508	22.9697	50.351
RHA1_RS05720		RHA1_ro01183	hypothetical protein	1.75723	NA	-1.31434	0.830175	-2.52279	NA	-1.0923	0.943739	8.56434	5.43693	15.604	5.15614
RHA1_RS05725		RHA1_ro01184	hypothetical protein	-1.24047	NA	-2.06127	0.481924	-1.01467	NA	1.63765	0.619315	18.9949	4.84539	10.3745	12.3043
RHA1_RS05730		RHA1_ro01185	HAD family hydrolase	2.27916	0.032203	-1.78866	0.270197	-1.13914	0.807481	3.57868	0.00143226	73.8282	35.3168	163.124	131.133
RHA1_RS05735		RHA1_ro01186	protein-tyrosine-phosphatase	-1.14352	0.905426	-1.91245	0.461483	1.50477	NA	2.51661	0.203724	46.5228	21.6369	34.3549	51.8387
RHA1_RS05740		RHA1_ro01187	hypothetical protein	-1.33658	0.576555	-4.68773	0.000548491	-1.16837	0.798439	3.00185	0.0146834	143.416	21.4093	88.527	78.1621
RHA1_RS05745	cobD	RHA1_ro01188	cobalamin biosynthesis protein CobD	-1.96814	NA	-1.30252	NA	2.39702	NA	1.58635	NA	6.86245	4.98044	3.67348	7.58246
RHA1_RS05750			hypothetical protein	-2.81372	0.105	-6.72447	0.00537702	-1.11096	NA	2.1512	0.32482	163.035	17.0747	46.6988	41.9565
RHA1_RS05755		RHA1_ro01189	hypothetical protein	1.55755	0.599441	2.42265	0.162153	1.78476	0.409867	1.14744	0.828843	82.2121	152.405	125.943	209.57
RHA1_RS05760		RHA1_ro01190	hypothetical protein	1.41106	0.700765	2.28465	0.202498	2.0792	0.276901	1.28417	0.684153	88.9779	200.575	120.593	230.114
RHA1_RS05765		RHA1_ro01191	MarR family transcripitonal regulator	1.5368	NA	1.09319	NA	-1.38464	NA	1.01528	NA	9.25206	9.49758	10.7666	8.60763
RHA1_RS05770		RHA1_ro01192	hypothetical protein	1.53128	NA	-3.37124	NA	1.02112	NA	5.27135	NA	21.0932	0	26.6071	31.3386
RHA1_RS05775	trnV	RHA1_ro01193	tRNA-Val	1.33129	0.597776	-1.94462	0.201489	1.0298	0.965812	2.66599	0.0219927	742.067	269.071	878.21	874.035
RHA1_RS05780		RHA1_ro01194	peroxiredoxin	1.20872	0.418359	-1.28356	0.257876	1.1344	0.622577	1.75998	0.000860593	823.663	520.155	880.975	959.767
RHA1_RS05785		RHA1_ro01195	hypothetical protein	-1.00365	0.992399	-1.21535	0.442366	1.14771	0.649221	1.38978	0.112906	986.708	694.655	852.615	966.462
RHA1_RS05790		RHA1_ro01196	hypothetical protein	2.21786	0.10252	-2.90107	0.11466	1.16333	0.809729	7.48504	0.000221485	58.7886	13.958	125.772	134.519
RHA1_RS05795	aceE	RHA1_ro01197	pyruvate dehydrogenase E1	1.88802	4.44002e-06	-2.74305	1.98148e-09	1.12454	0.561537	5.82391	2.11817e-30	206.843	63.4912	344.562	377.609
RHA1_RS05800		RHA1_ro01198	PucR family transcriptional regulator	-1.82692	0.0296602	-1.48362	0.16558	-1.32861	0.422046	-1.63604	0.0562611	239.362	134.85	108.574	84.4472
RHA1_RS05805	fabD	RHA1_ro01199	malonyl CoA-ACP transacylase	1.67475	2.19257e-06	-5.41566	4.46049e-32	1.46271	0.000423667	13.2666	2.37224e-79	1308.43	188.109	1958.18	2746.3
RHA1_RS05810	acpP	RHA1_ro01200	acyl carrier protein	1.14045	0.385219	-5.32577	5.57808e-37	1.77544	3.28122e-08	10.7836	2.21531e-78	5256.32	773.848	5300.87	9098.95
RHA1_RS05815	fabF	RHA1_ro01201	3-oxoacyl-ACP synthase	1.75896	7.05161e-12	-3.39544	1.30139e-40	1.7151	1.9425e-11	10.2434	3.91009e-154	2875.28	694.213	4510.06	7437.58
RHA1_RS05820	pccB	RHA1_ro01202	propionyl-CoA carboxylase subunit beta	1.51048	0.000377279	-5.06429	5.06593e-30	1.43761	0.00122162	10.997	2.65505e-69	824.78	129.769	1117.12	1538.75
RHA1_RS05825		RHA1_ro01203	hypothetical protein	1.00261	0.994053	-1.11638	0.665506	-1.86896	0.000498072	-1.66977	0.00415861	688.161	510.152	627.797	315.128
RHA1_RS05830		RHA1_ro01204	beta-lactamase	1.58035	0.405586	-1.07975	0.911118	1.09145	0.897018	1.86242	0.162764	46.7913	37.8395	70.2471	71.3235
RHA1_RS05835		RHA1_ro01205	alcohol dehydrogenase	-1.27427	0.783681	-1.04014	0.965212	-2.86874	NA	-3.51447	0.026685	29.7412	24.2794	23.4103	6.61449
RHA1_RS05840		RHA1_ro01206	hypothetical protein	-2.23704	NA	-2.18404	NA	-1.2515	NA	-1.28188	0.849743	29.8341	7.49915	8.02828	7.48464
RHA1_RS05845		RHA1_ro01207	metallo-beta-lactamase	-1.68769	NA	-1.67569	NA	-1.20459	NA	-1.21321	NA	1.44869	0	0	0
RHA1_RS05850		RHA1_ro01208	membrane protein	1.24514	0.633257	1.49388	0.27224	-1.93637	0.0506479	-2.32318	0.00329055	177.384	230.985	197.935	98.603
RHA1_RS05855	trnM	RHA1_ro01209	tRNA-Met	3.51219	NA	2.94016	NA	-1.23259	NA	-1.03184	NA	0	46.7973	36.0751	29.888
RHA1_RS05860			hypothetical protein	-2.69451	NA	-2.66263	NA	4.18558	NA	4.13606	NA	13.0333	0	0	18.212
RHA1_RS05865		RHA1_ro01211	membrane protein	-1.6739	0.415907	4.44895	2.57723e-05	-1.46593	0.598846	-10.9169	4.56688e-13	38.0844	144.513	18.0499	13.5058
RHA1_RS05870	trnN	RHA1_ro01212	tRNA-Asn	1.50433	NA	1.80208	NA	1.09793	NA	-1.09108	NA	34.1732	98.7232	68.5424	64.0562
RHA1_RS05875		RHA1_ro01213	hypothetical protein	-1.01215	0.984028	1.74616	0.116217	1.36879	0.495784	-1.2912	0.461027	298.998	444.005	234.343	348.035
RHA1_RS05880	dnaG	RHA1_ro01214	DNA primase	1.19937	0.737226	-1.32995	0.563151	-1.31014	0.59011	1.21751	0.665029	38.3202	23.2417	39.7813	30.438
RHA1_RS05885		RHA1_ro01215	lipase	-1.05961	0.957174	1.03272	0.972942	-2.33614	NA	-2.5564	0.114066	26.8543	19.9605	22.3539	8.48396
RHA1_RS05890		RHA1_ro01216	deoxyguanosinetriphosphate triphosphohydrolase	1.1137	0.878772	-1.29648	0.663126	-1.1726	0.809895	1.23135	0.696851	41.7186	23.3029	39.1493	33.3567
RHA1_RS05895		RHA1_ro01217	membrane protein	1.14886	0.878772	1.65478	0.42776	-1.43968	0.647299	-2.07368	0.157212	41.6444	51.1687	44.1177	27.8362
RHA1_RS05900		RHA1_ro01218	sensory rhodopsin II transducer	1.12258	0.883178	-1.06108	0.935642	-1.95881	0.232407	-1.64446	0.345211	21.7659	15.3168	23.8714	10.6328
RHA1_RS05905			hypothetical protein	1.85598	NA	2.64004	NA	-1.49285	NA	-2.12351	NA	1.84788	10.6767	4.11524	2.8231
RHA1_RS05910	glyS	RHA1_ro01220	glycyl-tRNA synthetase subunit beta	-1.86273	0.0367377	-1.20489	0.572857	1.58754	0.142595	1.02689	0.943106	130.544	87.0867	60.493	95.2063
RHA1_RS05915		RHA1_ro01221	ArsR family transcriptional regulator	7.15731	0.0203422	2.65784	0.345966	1.22316	NA	3.29384	0.101418	6.531	22.4214	58.1675	62
RHA1_RS05920	fur	RHA1_ro01222	Fur family transcriptional regulator	1.3852	NA	-3.33722	0.249497	1.73743	NA	8.03162	0.013623	31.1974	3.04543	34.5677	67.4767
RHA1_RS05925		RHA1_ro01223	hypothetical protein	-1.47257	NA	-1.22469	0.852665	1.24585	NA	1.03613	0.971071	49.3222	28.3272	33.8853	34.1303
RHA1_RS05930		RHA1_ro01224	UDP pyrophosphate synthase	-1.41487	0.580447	-1.86954	0.250774	-1.05902	0.944192	1.24771	0.704445	83.8432	31.3207	56.2769	47.9383
RHA1_RS05935	recO	RHA1_ro01225	DNA repair protein RecO	-1.10613	0.856807	2.10813	0.0162026	-1.06038	0.922037	-2.47266	0.000745021	103.836	187.067	75.9388	76.0765
RHA1_RS05940		RHA1_ro01226	hydrolase	-2.4478	NA	-1.20596	NA	5.54188	NA	2.73032	NA	3.12637	1.3472	0	7.00199
RHA1_RS05945		RHA1_ro01227	hypothetical protein	1.09061	NA	1.09815	NA	1.94448	NA	1.93113	NA	0	0	0	5.18833
RHA1_RS05950	kdpE	RHA1_ro01228	transcriptional regulator	-1.44156	NA	1.59831	0.623161	1.46833	NA	-1.56917	0.585572	16.9262	25.3993	12.6554	14.9168
RHA1_RS05955	kdpD	RHA1_ro01229	histidine kinase	1.40844	0.558978	1.35474	0.577739	-1.10338	0.888544	-1.06131	0.914787	17.8448	21.0705	23.7629	20.3936
RHA1_RS05960	kdpC	RHA1_ro01230	potassium-transporting ATPase	-1.70201	NA	-1.69006	NA	1.23579	NA	1.22711	NA	2.70871	0	0	0.85562
RHA1_RS05965	kdpB	RHA1_ro01231	potassium-transporting ATPase subunit B	2.89725	NA	3.4201	NA	-3.73852	NA	-4.41318	NA	0	1.23205	1.71638	0
RHA1_RS05970	kdpA	RHA1_ro01232	ATPase	1.08533	NA	1.09236	NA	1.69892	NA	1.68798	NA	0	0	0	0.649194
RHA1_RS05975			potassium ABC transporter ATPase	1.10516	NA	2.94977	NA	-1.26734	NA	-3.38263	NA	0	36.3979	0	0
RHA1_RS05980		RHA1_ro01234	pyridoxamine 5'-phosphate oxidase	1.22442	NA	1.24495	NA	1.02574	NA	1.00883	NA	1.97988	2.05929	2.20459	2.76884
RHA1_RS05985		RHA1_ro01235	GntR family transcriptional regulator	2.29017	NA	2.32459	NA	-1.02972	NA	-1.04519	NA	0	0.859744	0.920406	1.00053
RHA1_RS05990		RHA1_ro01236	amidase	-1.77161	NA	4.9645	0.0549552	-1.30642	NA	-11.4902	0.000885901	4.16416	20.5347	2.49979	1.31784
RHA1_RS05995		RHA1_ro01237	TetR family transcriptional regulator	1.8889	NA	7.24158	NA	-2.74506	NA	-10.5239	NA	3.12654	28.8799	4.92515	1.4035
RHA1_RS06000	era	RHA1_ro01238	GTPase Era	-1.51698	0.558803	-1.19866	0.802264	-1.56633	0.544392	-1.98229	0.194518	48.3045	32.6599	26.9423	16.9419
RHA1_RS06005		RHA1_ro01239	cytidine deaminase	-1.25423	NA	1.28167	NA	1.07493	NA	-1.49545	NA	18.7285	22.5089	15.0258	14.0423
RHA1_RS06010		RHA1_ro01240	membrane protein	-1.52754	0.658002	-3.69757	0.107127	1.05192	NA	2.54627	0.245764	29.856	3.9284	19.5722	16.7667
RHA1_RS06015		RHA1_ro01241	16S rRNA maturation RNase YbeY	-1.67426	0.149022	-2.18335	0.0173256	1.24292	0.640418	1.62086	0.147618	348.834	120.519	198.1	222.819
RHA1_RS06020	phoH	RHA1_ro01242	phosphate starvation protein PhoH	1.00095	0.997145	1.54835	0.0134467	1.07467	0.807294	-1.4394	0.0328344	727.968	910.364	642.239	672.909
RHA1_RS06025		RHA1_ro01243	TetR family transcriptional regulator	-1.83208	NA	-1.01586	NA	1.92751	NA	1.06877	0.953984	29.7092	28.328	14.4613	26.6055
RHA1_RS06030		RHA1_ro01244	lipase	-1.36961	NA	-1.75237	NA	1.14109	NA	1.45999	0.739358	12.8128	6.43143	8.38909	9.06054
RHA1_RS06035		RHA1_ro01245	16S rRNA methyltransferase	-1.19172	0.845638	-2.11544	0.291076	1.31612	NA	2.33627	0.167425	42.7842	16.268	30.6354	40.2049
RHA1_RS06040	dnaJ1	RHA1_ro01246	molecular chaperone DnaJ	1.40396	0.525405	-1.63694	0.364874	1.35684	0.556505	3.11827	0.00504452	45.8175	17.8146	57.3244	75.4866
RHA1_RS06045	hrcA	RHA1_ro01247	HrcA family transcriptional regulator	1.07645	0.844722	-1.35184	0.284025	1.56708	0.0502647	2.2804	7.62244e-05	193.833	112.664	189.014	279.115
RHA1_RS06050			hypothetical protein	-2.57961	0.0404457	-3.32627	0.00877818	2.40142	0.0574078	3.09651	0.0091398	278.213	59.3804	86.512	221.352
RHA1_RS06055		RHA1_ro01249	coproporphyrinogen III oxidase	1.55822	0.495898	-1.10365	0.900141	1.0824	0.921959	1.86143	0.234224	25.792	15.6631	35.1908	38.3227
RHA1_RS06060		RHA1_ro01251	sulfite reductase	-2.00548	0.005072	-2.30391	0.000551702	2.15904	0.00101562	2.48033	5.38171e-05	186.103	65.8772	76.9747	172.25
RHA1_RS06065	cysH	RHA1_ro01252	phosphoadenosine phosphosulfate reductase	-1.04544	0.939895	-3.75658	0.000980876	1.20924	0.718255	4.34516	9.39597e-05	200.349	43.7719	158.949	198.532
RHA1_RS06070		RHA1_ro01253	sulfate adenylyltransferase subunit 2	-1.30417	0.519832	-2.41144	0.00986435	1.62416	0.15393	3.00312	0.000324951	151.707	48.5011	96.1245	160.275
RHA1_RS06075		RHA1_ro01254	sulfate adenylyltransferase	-1.79917	0.214336	-5.94088	0.000165063	1.76624	0.231547	5.83216	0.000103355	98.9526	14.8846	41.9808	83.2981
RHA1_RS06080		RHA1_ro01255	hypothetical protein	-1.58587	NA	-4.30028	0.175223	1.29311	NA	3.50643	0.217839	22.9271	1.71608	9.1858	15.1237
RHA1_RS06085	hisC2	RHA1_ro01256	aspartate aminotransferase	2.31838	NA	1.15023	NA	1.53725	NA	3.09847	NA	0	0	1.32275	2.72227
RHA1_RS06090		RHA1_ro01257	3-oxoacyl-ACP synthase	1.40119	NA	-1.70952	NA	1.07464	NA	2.57414	NA	1.72372	0	3.53343	2.47893
RHA1_RS06095		RHA1_ro01258	hypothetical protein	1.09221	NA	1.10003	NA	1.26853	NA	1.25951	NA	0	0	0	0.599677
RHA1_RS06100	ilvB1	RHA1_ro01259	acetolactate synthase	1.23328	NA	-1.59517	NA	1.98012	NA	3.89545	NA	0.72815	0	0.810796	2.55002
RHA1_RS06105		RHA1_ro01260	RNA polymerase subunit sigma	1.41635	NA	1.45398	NA	1.08711	NA	1.05897	NA	2.32328	4.74756	4.76245	3.55358
RHA1_RS06110		RHA1_ro01261	RNA polymerase sigma factor SigL	3.10038	NA	1.67771	NA	-1.29221	NA	1.4301	0.764494	5.93825	14.2146	20.8268	15.3236
RHA1_RS06115		RHA1_ro01262	hypothetical protein	1.1974	0.83478	2.84089	0.0310478	1.9656	0.239154	-1.20703	0.71046	53.8826	128.342	50.3517	109.693
RHA1_RS06120		RHA1_ro01263	universal stress protein	1.44393	0.537342	1.45075	0.492262	1.28609	0.686964	1.28005	0.607184	48.6049	56.7535	57.1209	78.8766
RHA1_RS06125		RHA1_ro01265	sulfotransferase	5.84564	0.0296602	-1.30975	0.852665	1.2121	NA	9.28019	0.0067452	6.57974	4.48184	35.9449	43.7383
RHA1_RS06130		RHA1_ro01266	sulfate adenylyltransferase subunit 2	43.0003	2.70051e-05	1.34702	0.860588	-1.5241	NA	20.9452	0.000751287	0	0	63.7441	38.9479
RHA1_RS06135	cysNC1	RHA1_ro01267	adenylylsulfate kinase	21.3745	4.67622e-06	1.90228	0.557576	-1.11733	0.881991	10.0563	0.000206927	1.59803	2.06585	42.9186	38.9181
RHA1_RS06140	murE2	RHA1_ro01268	UDP-N-acetylmuramyl peptide synthase	-1.8321	0.379786	2.03203	0.142467	2.05383	0.255196	-1.81265	0.162131	26.5606	42.0945	11.3541	25.0951
RHA1_RS06145		RHA1_ro01269	sulfatase	1.63475	0.333801	-2.05634	0.186409	1.02332	0.975938	3.44	0.00518562	42.5114	18.6964	56.9803	61.5442
RHA1_RS06150	cysA	RHA1_ro01270	sulfate ABC transporter ATP-binding protein	3.1415	0.00979904	1.34374	0.641611	-1.33305	0.591805	1.75378	0.214231	26.2132	30.5626	73.1747	54.1668
RHA1_RS06155	cysW	RHA1_ro01271	sulfate ABC transporter	1.99127	0.371238	-1.13012	0.903074	1.67421	0.468055	3.76758	0.0268625	18.6536	16.6108	32.3692	55.4732
RHA1_RS06160		RHA1_ro01272	sulfate ABC transporter permease	3.69294	0.0171839	-1.1006	0.919949	-2.03375	0.180224	1.9985	0.270619	18.4816	14.0547	64.2806	29.5163
RHA1_RS06165		RHA1_ro01273	sulfate ABC transporter substrate-binding protein	2.19407	0.248676	-1.96062	0.405429	-2.4316	0.159762	1.76909	0.445204	28.1733	9.77729	52.2285	21.5191
RHA1_RS06170		RHA1_ro01275	membrane protein	-2.05567	NA	-3.25227	0.235976	-1.25884	NA	1.25679	0.841668	101.702	25.5247	40.528	30.9966
RHA1_RS06175		RHA1_ro01276	glycosyl hydrolase family 15	2.63097	4.00541e-06	-1.05463	0.888641	1.09196	0.787517	3.02985	1.18607e-07	69.4407	57.0378	160.831	173.338
RHA1_RS06180		RHA1_ro01277	2-nitropropane dioxygenase	1.37429	0.680027	-1.28937	0.753424	-1.14708	0.876935	1.54477	0.498662	29.3149	19.8022	36.1058	31.3619
RHA1_RS06185	lepA	RHA1_ro01278	elongation factor 4	1.15975	0.723482	-1.57675	0.192035	1.28146	0.492634	2.34332	0.00200303	65.7763	33.0472	69.2972	84.9926
RHA1_RS06190		RHA1_ro01279	hypothetical protein	-1.25891	NA	-3.18273	NA	1.53612	NA	3.88356	0.167347	20.4374	2.30027	13.7968	21.6757
RHA1_RS06195		RHA1_ro01280	esterase	1.53908	0.606544	3.94442	0.0111505	-1.55337	0.58593	-3.98106	0.00262428	20.9973	76.9899	30.6354	18.9483
RHA1_RS06200		RHA1_ro01281	AraC family transcriptional regulator	-1.35865	0.191185	1.74687	0.00152762	-1.16331	0.605575	-2.76098	8.30051e-11	520.956	734.873	337.516	282.147
RHA1_RS06205		RHA1_ro01282	hypothetical protein	6.16058	2.05265e-12	1.00025	0.999715	-1.86278	0.0078569	3.30639	3.97112e-05	68.2155	51.3438	372.884	194.687
RHA1_RS06210		RHA1_ro01283	hypothetical protein	4.07319	2.21381e-07	-1.08926	0.872834	-1.86166	0.0138447	2.38323	0.00504452	61.108	47.306	229.889	116.333
RHA1_RS06215		RHA1_ro01284	hypothetical protein	2.72357	0.000588959	-1.43776	0.402107	-1.53365	0.184356	2.55328	0.00311559	48.4105	24.5848	118.571	75.6539
RHA1_RS06220	rpsT	RHA1_ro01285	30S ribosomal protein S20	1.15103	0.781535	-1.36721	0.472348	1.90653	0.0542375	3.00031	0.000347543	407.687	213.181	395.015	762.519
RHA1_RS06225	holA	RHA1_ro01286	DNA polymerase III subunit delta	-1.31133	0.720053	-1.34776	0.657702	-1.09727	0.917077	-1.06761	0.928209	28.6734	18.4659	17.9725	17.1379
RHA1_RS06230		RHA1_ro01287	carboxylate-amine ligase	1.78099	0.478224	4.39765	0.00728284	1.01186	0.991871	-2.44028	0.0571476	12.438	48.1774	19.7795	19.2938
RHA1_RS06235		RHA1_ro01288	carboxylesterase	-1.74631	0.42652	1.45305	0.53607	-2.47157	0.175266	-6.27155	6.98206e-05	31.8908	37.8331	13.308	6.09803
RHA1_RS06240	amiR	RHA1_ro01289	transcription antitermination regulator	-1.45581	0.584592	2.41404	0.0377036	1.22765	0.793781	-2.86269	0.00365821	46.1182	94.5835	27.2076	34.0492
RHA1_RS06245		RHA1_ro01290	N5,N10-methylene tetrahydromethanopterin reductase	1.01044	NA	2.55369	NA	1.95041	NA	-1.29578	0.807444	4.40788	13.8767	2.87555	8.71008
RHA1_RS06250		RHA1_ro01291	competence protein	1.42223	NA	-2.39253	NA	1.08875	NA	3.70471	NA	1.92993	0	3.20743	2.80012
RHA1_RS06255		RHA1_ro01292	competence protein ComEA	1.12667	NA	1.13816	NA	4.30129	NA	4.25789	NA	0	0	0	4.68258
RHA1_RS06260		RHA1_ro01293	hypothetical protein	1.15736	0.866913	-2.40686	0.239228	2.3747	0.111947	6.61495	0.00095849	31.2529	11.3051	30.1291	74.1377
RHA1_RS06265		RHA1_ro01294	lysophospholipase	1.13895	0.897498	-5.52701	0.0517531	1.91073	NA	12.028	0.00117982	29.1587	1.62576	32.0425	57.6969
RHA1_RS06270		RHA1_ro01295	histidine phosphatase	1.27858	0.802166	-1.56043	0.626169	2.10624	NA	4.20223	0.0243977	26.588	18.3448	31.1611	63.8311
RHA1_RS06275		RHA1_ro01296	hypothetical protein	-1.14287	0.909986	-1.38676	0.736293	3.89283	NA	4.72359	0.0134722	38.2647	15.2272	30.0117	117.233
RHA1_RS06280	nadD	RHA1_ro01297	nicotinic acid mononucleotide adenylyltransferase	1.40585	0.437922	-1.44333	0.42196	1.5644	0.231608	3.17435	0.000374423	119.018	61.3027	147.747	220.825
RHA1_RS06285		RHA1_ro01298	von Willebrand factor A	-1.91154	0.176136	-1.75578	0.223212	-1.20934	0.780874	-1.31662	0.572215	62.8222	31.275	27.581	22.5346
RHA1_RS06290		RHA1_ro01299	ATPase	-1.5692	0.428182	-3.80546	0.0100508	-1.37442	0.628282	1.76444	0.323892	88.3124	19.6111	49.7851	35.0173
RHA1_RS06295	proA	RHA1_ro01300	gamma-glutamyl phosphate reductase	-1.18349	0.699164	-1.88663	0.0608846	-1.9258	0.0388358	-1.20806	0.630272	111.705	48.6102	87.6557	41.824
RHA1_RS06300		RHA1_ro01301	oxidoreductase	-1.78848	NA	-2.29323	NA	-1.10112	NA	1.16447	NA	11.4067	2.35668	3.78445	4.32696
RHA1_RS06305		RHA1_ro01302	MFS transporter	-2.28081	0.155704	-27.9766	8.98918e-05	-1.22212	0.809895	10.0367	0.00844618	50.6465	0	17.2007	15.0075
RHA1_RS06310	rbsK	RHA1_ro01303	ribokinase	1.11219	0.873884	-1.56741	0.398567	-1.21221	0.761406	1.43808	0.458381	78.4297	33.7506	79.5023	60.7978
RHA1_RS06315		RHA1_ro01304	ATP-dependent DNA helicase RecQ	-2.04123	0.299264	-1.19539	0.811516	1.75225	0.44422	1.02616	0.970389	22.0989	13.7967	10.192	16.1102
RHA1_RS06320		RHA1_ro01305	2,4-diaminobutyric acid acetyltransferase	-1.91838	0.0736926	1.48616	0.217558	2.45589	0.00501511	-1.1609	0.646365	248.334	297.278	129.504	271.538
RHA1_RS06325		RHA1_ro01306	diadenosine tetraphosphatase	-2.04905	0.00561515	-3.82081	7.60336e-07	2.05855	0.00363797	3.83853	2.14626e-07	208.751	48.8459	91.5414	179.755
RHA1_RS06330	ectC	RHA1_ro01307	ectoine synthase	-2.20594	0.0213381	-4.76383	1.88827e-05	1.24751	0.660431	2.69406	0.00811784	439.048	71.8909	172.039	210.362
RHA1_RS06335		RHA1_ro01308	2-hydroxyacid dehydrogenase	-3.33816	0.0159345	-4.87733	0.00191618	1.25069	0.783441	1.82736	0.300357	106.697	16.0159	29.6963	32.7154
RHA1_RS06340	npdA	RHA1_ro01309	NAD-dependent deacetylase	-2.80294	0.248334	-1.15702	0.877255	2.35316	NA	-1.02949	0.973799	32.9848	20.0204	6.70963	23.6871
RHA1_RS06345	proB	RHA1_ro01310	gamma-glutamyl kinase	1.07471	NA	-1.08006	0.948216	1.41254	NA	1.63961	0.559003	13.6725	9.16454	10.0919	18.1732
RHA1_RS06350	obgE	RHA1_ro01311	GTPase CgtA	1.99536	0.155394	1.60813	0.360757	1.76116	0.180448	2.18524	0.0337056	21.1076	29.6966	37.2825	65.2357
RHA1_RS06355	rpmA	RHA1_ro01312	50S ribosomal protein L27	1.50545	0.231176	-1.02213	0.96424	2.04813	0.00617001	3.15159	5.12969e-06	456.49	366.908	592.669	1187.67
RHA1_RS06360	rplU	RHA1_ro01313	50S ribosomal protein L21	1.46771	0.20416	1.00339	0.9938	2.06929	0.00110716	3.02684	5.07156e-07	403.631	341.875	527.342	1043.05
RHA1_RS06365		RHA1_ro01314	ribonuclease E	1.769	0.000304816	1.81105	0.00010646	1.19476	0.364513	1.16702	0.35314	111.245	167.383	178.676	202.114
RHA1_RS06370	ndk	RHA1_ro01315	nucleoside diphosphate kinase	1.0601	NA	-1.02353	NA	1.71213	NA	1.85774	NA	11.3668	6.17787	11.9133	18.707
RHA1_RS06375		RHA1_ro01316	membrane protein	-4.10646	NA	-15.9585	0.00466997	1.77372	NA	6.89299	0.0548375	87.3797	0	20.9691	29.7448
RHA1_RS06380		RHA1_ro01317	dihydrofolate synthase	-1.61199	0.326561	-2.21826	0.0665374	-1.32796	0.627062	1.03625	0.952779	70.0869	23.7212	35.0266	27.2845
RHA1_RS06385	valS	RHA1_ro01318	valyl-tRNA synthetase	-1.80102	0.00895029	-3.03117	7.77935e-07	1.2815	0.382102	2.15679	0.000607918	133.238	33.7879	66.7887	81.2518
RHA1_RS06390		RHA1_ro01319	hypothetical protein	1.43412	0.73496	1.40559	0.723753	1.1669	NA	1.19058	0.836492	44.413	54.3149	53.3545	68.9905
RHA1_RS06395		RHA1_ro01320	sugar diacid utilization regulator	-1.08853	NA	1.36357	NA	1.9835	NA	1.33632	0.779853	5.64132	8.18839	3.48093	9.94376
RHA1_RS06400		RHA1_ro01321	sodium:solute symporter	2.34025	NA	4.3121	NA	-1.31791	NA	-2.42836	NA	0	3.43912	0.974662	0.781767
RHA1_RS06405		RHA1_ro01323	endoribonuclease L-PSP	1.66768	NA	-1.64549	NA	-3.70799	NA	-1.35123	NA	3.12612	0	6.96187	0
RHA1_RS06410		RHA1_ro01324	amino acid dehydrogenase	-2.50017	NA	-2.44986	NA	1.10994	NA	1.0876	NA	6.09136	1.01514	1.08677	1.80077
RHA1_RS06415		RHA1_ro01325	hypothetical protein	1.4216	0.580447	-1.30716	0.690315	1.06221	0.939193	1.97386	0.170402	91.2424	50.276	110.415	120.31
RHA1_RS06420		RHA1_ro01326	hypothetical protein	1.30896	0.0556802	1.11604	0.506994	-1.90102	3.03798e-08	-1.62084	4.20628e-05	3303.5	3049.63	3807.94	1938.63
RHA1_RS06425			endonuclease	2.76782	NA	2.84875	NA	-1.35862	NA	-1.39834	NA	3.19451	11.2284	11.5806	7.03718
RHA1_RS06430		RHA1_ro01328	transcriptional regulator	1.09221	NA	1.10003	NA	1.26853	NA	1.25951	NA	0	0	0	1.51643
RHA1_RS06435		RHA1_ro01329	peptidase S9	-1.27086	0.44168	-1.69948	0.0392365	-2.62366	2.7968e-05	-1.96195	0.00552614	133.082	64.4387	97.531	34.0528
RHA1_RS06440		RHA1_ro01330	iron siderophore-binding protein	-1.47483	0.48212	-1.88776	0.190079	-1.63225	0.369528	-1.27521	0.647776	90.7283	32.6961	57.5634	31.7888
RHA1_RS06445		RHA1_ro01331	GNAT family acetyltransferase	1.2473	0.668489	-1.31858	0.576071	-1.63534	0.238679	1.0057	0.99108	118.967	77.3838	125.586	76.5576
RHA1_RS06450		RHA1_ro01332	formate dehydrogenase accessory protein FdhD	-1.09614	0.894243	-1.30666	0.624554	-1.06123	0.935427	1.12327	0.822636	79.9942	49.6143	68.8169	57.5894
RHA1_RS06455	pcaJ1	RHA1_ro01333	succinyl-CoA:3-ketoacid-CoA transferase	1.53913	0.315579	-8.89464	0.000489993	3.17461	6.65463e-05	43.4605	2.33109e-11	105.113	7.63357	131.578	440.371
RHA1_RS06460	pcaI	RHA1_ro01334	succinyl-CoA:3-ketoacid-CoA transferase	1.57616	0.348342	-5.31387	0.0073126	2.52441	0.00631413	21.1431	1.5995e-08	65.2031	5.18941	96.7242	223.962
RHA1_RS06465	pcaH	RHA1_ro01335	protocatechuate 3,4-dioxygenase subunit beta	2.09094	0.106211	-5.11251	0.0199361	2.72554	0.00363797	29.136	1.23288e-08	50.5999	3.63404	86.7873	248.968
RHA1_RS06470	pcaG	RHA1_ro01336	protocatechuate 3,4-dioxygenase subunit alpha	3.37458	0.00834444	-5.05377	0.0484903	1.80625	0.173556	30.8044	4.31814e-07	39.124	2.0208	113.412	203.163
RHA1_RS06475	pcaB	RHA1_ro01337	3-carboxy-cis,cis-muconate cycloisomerase	1.48228	0.0979711	-37.7525	2.1345e-09	1.5436	0.0401678	86.379	2.88753e-14	169.211	0.958872	215.664	330.839
RHA1_RS06480	pcaL	RHA1_ro01338	3-oxoadipate enol-lactone hydrolase	6.73916	3.87743e-07	-6.9666	0.0271943	2.59467	0.000729607	121.817	4.69437e-11	17.6975	0	106.483	286.418
RHA1_RS06485	pcaR	RHA1_ro01339	IclR family transcriptional regulator	4.81884	4.31641e-05	-8.89226	0.0111766	1.71445	0.144334	73.465	8.76613e-09	33.5782	0	143.812	253.235
RHA1_RS06490	pcaF	RHA1_ro01340	acetyl-CoA acetyltransferase	2.98815	2.46962e-05	-7.835	0.000196057	2.03677	0.00146528	47.6852	5.82633e-15	61.0276	3.17201	168.065	329.857
RHA1_RS06495		RHA1_ro01341	phosphodiesterase	1.5238	NA	-1.22121	NA	1.24699	NA	2.32049	0.418004	12.2386	5.27379	20.3398	21.63
RHA1_RS06500	aroE1	RHA1_ro01342	shikimate dehydrogenase	-2.1586	NA	-2.14168	NA	1.2232	NA	1.21361	NA	2.72639	0	0	0.608753
RHA1_RS06505		RHA1_ro01343	transcriptional regulator, TetR family	-1.53327	NA	2.01279	NA	1.40253	NA	-2.20041	NA	6.28025	14.4565	2.04851	5.03746
RHA1_RS06510		RHA1_ro01344	3-(2-hydroxyphenyl) propionic acid transporter	-1.24166	NA	-5.35744	NA	-1.82958	NA	2.35831	NA	6.07853	0	4.5628	1.92517
RHA1_RS06515		RHA1_ro01345	ABC transporter ATP-binding protein	2.63403	0.396078	12.8767	0.0008159	1.36013	NA	-3.5942	0.0295312	3.68957	55.4674	14.9914	15.5745
RHA1_RS06520		RHA1_ro01346	ribose ABC transporter permease	2.35116	0.471002	20.3878	3.12501e-05	-1.86852	NA	-16.2026	3.45907e-07	2.35566	64.9258	5.24605	3.59885
RHA1_RS06525		RHA1_ro01347	sugar ABC transporter substrate-binding protein	-2.25372	NA	10.419	0.00924017	1.44327	NA	-16.2697	0.000346954	2.49714	34.6285	0	1.51132
RHA1_RS06530		RHA1_ro01348	major facilitator transporter	1.73625	NA	3.87692	NA	-1.96948	NA	-4.3977	NA	2.21049	10.7946	3.05924	1.68971
RHA1_RS06535		RHA1_ro01349	GntR family transcriptional regulator	-1.77461	0.496079	2.12101	0.203837	-1.25425	0.825461	-4.72094	0.00136804	38.4059	72.0708	23.3558	14.2016
RHA1_RS06540		RHA1_ro01350	sugar kinase	1.14801	NA	3.70818	NA	-1.96739	NA	-6.35484	NA	1.66042	7.32968	1.30781	0.52449
RHA1_RS06545		RHA1_ro01351	deoxyribose-phosphate aldolase superfamily protein	2.10698	NA	11.1262	0.0113241	1.0392	NA	-5.08146	0.03747	1.9593	31.5509	5.55955	5.21182
RHA1_RS06550		RHA1_ro01352	5-deoxyglucuronate isomerase	8.58822	NA	12.3032	0.01622	-1.47763	NA	-2.11681	0.403542	0	15.5878	15.1861	7.69692
RHA1_RS06555		RHA1_ro01353	3D-(3,5/4)-trihydroxycyclohexane-1,2-dione hydrolase	3.16665	0.1355	7.21447	0.00143249	-2.13865	0.314463	-4.8724	0.00212258	4.66774	32.1807	14.65	6.06042
RHA1_RS06560		RHA1_ro01354	xylose isomerase-like TIM barrel family protein	1.10347	0.927473	3.01443	0.0659022	-1.10371	0.927993	-3.01507	0.0332679	21.3151	52.8213	17.7867	17.943
RHA1_RS06565		RHA1_ro01355	inositol 2-dehydrogenase	1.33022	0.770941	3.05359	0.0661406	-1.13733	NA	-2.61081	0.0629257	13.6725	35.2177	15.3966	13.62
RHA1_RS06570		RHA1_ro01356	protein iolH	1.77487	0.499831	1.89547	0.400356	-1.50784	NA	-1.6103	0.474623	17.8345	27.2437	25.7815	17.7312
RHA1_RS06575	mmsA1	RHA1_ro01357	methylmalonate-semialdehyde dehydrogenase	1.93374	NA	1.86454	0.574793	-1.3283	NA	-1.28077	0.815955	5.31207	7.75311	9.77812	7.36824
RHA1_RS06580		RHA1_ro01358	NADH dehydrogenase	-1.04516	NA	1.44492	NA	1.02419	NA	-1.47451	0.70581	6.11783	7.24868	3.99107	5.30733
RHA1_RS06585		RHA1_ro01359	glucokinase	1.44767	NA	1.77023	NA	-1.87629	NA	-2.29437	0.392841	5.49435	8.77526	7.76585	3.64268
RHA1_RS06590			hypothetical protein	1.08624	NA	1.09402	NA	1.63156	NA	1.61996	NA	0	0	0	4.8121
RHA1_RS06595		RHA1_ro01361	major facilitator transporter	-1.31174	NA	1.20316	0.861382	2.1796	NA	1.38103	0.701456	9.27339	8.38946	4.5929	13.9604
RHA1_RS06600		RHA1_ro01362	LacI family transcriptional regulator	-1.58232	NA	1.42779	0.764551	-1.61888	NA	-3.6574	0.141666	13.7669	21.0109	5.66317	3.95976
RHA1_RS06605		RHA1_ro01363	inosose dehydratase	-2.16543	NA	-3.1168	NA	1.3852	NA	1.99377	NA	13.0467	1.49637	3.2039	6.22183
RHA1_RS06610		RHA1_ro01364	phytanoyl-CoA dioxygenase	-1.64348	NA	-3.18797	NA	1.29356	NA	2.50921	NA	3.58419	0	1.1691	2.2086
RHA1_RS06615		RHA1_ro01365	LacI family transcriptional regulator	-2.80471	NA	-2.77778	NA	1.157	NA	1.14589	NA	2.96912	0	0	0.390322
RHA1_RS06620		RHA1_ro01366	peptidase M24	2.04471	NA	1.09669	NA	-2.25456	NA	-1.20925	NA	0	0	1.99554	0
RHA1_RS06625		RHA1_ro01367	dehydroshikimate dehydratase	1.25708	0.629435	-1.328	0.53291	-1.39709	0.433183	1.19491	0.675896	48.4558	31.3611	58.1767	37.0667
RHA1_RS06630		RHA1_ro01368	3-dehydroquinate dehydratase	1.05479	0.891921	-1.14613	0.668692	1.08021	0.835917	1.3059	0.283569	504.513	348.756	488.444	488.05
RHA1_RS06635	clpX	RHA1_ro01369	ATP-dependent protease	1.09354	0.619634	1.43115	0.00348235	1.26755	0.0901445	-1.03249	0.841689	1282.78	1505.01	1235.74	1517.56
RHA1_RS06640	clpP	RHA1_ro01371	ATP-dependent Clp protease proteolytic subunit	-1.64463	0.110993	-2.9611	0.000294796	-1.12372	0.798244	1.60223	0.148906	294.908	75.6594	159.29	135.486
RHA1_RS06645	clpP	RHA1_ro01372	ATP-dependent Clp protease ClpP	-2.41547	0.00634672	-3.81622	3.22544e-05	-1.08336	0.888669	1.45835	0.325785	449.411	91.438	152.172	143.793
RHA1_RS06650	tig	RHA1_ro01373	trigger factor	-1.26024	0.485394	-2.42615	0.00103015	2.4747	4.58138e-05	4.76417	4.46117e-11	160.231	53.5239	107.374	267.95
RHA1_RS06655	trnP	RHA1_ro01374	tRNA-Pro	1.99898	NA	1.99113	0.541305	2.5471	NA	2.55714	0.262236	55.2989	127.292	90.1878	311.065
RHA1_RS06660	trnG	RHA1_ro01375	tRNA-Gly	5.19915	NA	2.48764	0.426357	-1.5651	NA	1.33538	0.779018	33.7114	101.29	300.543	147.971
RHA1_RS06665		RHA1_ro01376	hypothetical protein	2.87748	0.000323882	2.11738	0.0182307	1.0898	0.838529	1.48102	0.156104	70.738	120.56	178.825	191.401
RHA1_RS06670		RHA1_ro01377	DNA glycosylase	-8.05462	NA	-14.7108	0.00946062	3.24243	NA	5.92191	0.0979679	37.4583	0	1.74047	11.6459
RHA1_RS06675		RHA1_ro01378	ribose 5-phosphate isomerase	-2.20615	NA	-7.3551	0.0312853	1.0072	NA	3.35792	0.210878	65.6941	2.73703	22.2767	23.2558
RHA1_RS06680		RHA1_ro01379	peptidase M48	-1.63764	0.413845	-2.27531	0.129123	-1.00098	0.999306	1.38802	0.576603	63.5664	21.7323	34.2065	32.2336
RHA1_RS06685		RHA1_ro01380	DSBA oxidoreductase	-2.2281	0.25603	-2.65269	0.140707	-1.10155	NA	1.08081	0.929975	75.3012	21.7358	26.9074	24.6867
RHA1_RS06690		RHA1_ro01381	FAD-dependent pyridine nucleotide-disulfide oxidoreductase	-1.8948	0.0216114	1.03821	0.917868	-2.29736	0.00260533	-4.51936	1.31752e-11	196.851	172.831	93.5411	38.7333
RHA1_RS06695		RHA1_ro01382	aminopeptidase N	1.03956	0.935848	-1.50393	0.235391	-1.89747	0.0297341	-1.21367	0.588746	65.4555	36.9051	56.8971	30.2897
RHA1_RS06700	dinB	RHA1_ro01383	DNA polymerase IV	1.5121	NA	1.28885	NA	1.53508	NA	1.80097	NA	1.01656	1.05734	2.94597	3.42866
RHA1_RS06705		RHA1_ro01384	AraC family transcriptional regulator	1.42975	NA	-1.50717	NA	-1.35222	NA	1.59358	NA	9.78853	2.98242	14.6954	8.92994
RHA1_RS06710			polyketide cyclase	NA	NA	NA	NA	NA	NA	NA	NA	0	0	0	0
RHA1_RS06715		RHA1_ro01385	hypothetical protein	-1.13478	0.65904	-2.00099	0.00101215	-1.3165	0.250294	1.33941	0.202277	719.523	286.485	555.818	412.88
RHA1_RS06720		RHA1_ro01386	membrane protein	1.42775	0.400769	-1.49724	0.367973	-1.20921	0.691032	1.76783	0.118998	292.007	166.233	374.821	295.247
RHA1_RS06725			endonuclease	1.41147	0.373989	2.44024	0.000988691	1.80134	0.040709	1.04192	0.902037	162.314	329.87	191.219	353.118
RHA1_RS06730		RHA1_ro01388	Group 2 truncated hemoglobin GlbO	2.35933	0.228362	1.06694	0.950476	1.16272	0.868272	2.57113	0.124993	37.2541	34.5797	95.462	98.2409
RHA1_RS06735		RHA1_ro01389	alpha-glucosidase	3.36022	1.22002e-06	1.24459	0.579346	1.0344	0.934846	2.79273	2.544e-05	43.9428	44.8326	134.828	133.606
RHA1_RS06740		RHA1_ro01390	hypothetical protein	-1.00264	NA	-1.1239	0.917555	1.64905	NA	1.8485	0.443654	14.5725	9.64124	11.578	21.1518
RHA1_RS06745		RHA1_ro01391	hypothetical protein	1.01853	0.983039	-1.02667	0.975574	-1.49742	0.584497	-1.43199	0.550618	58.6619	44.0618	60.2877	34.1818
RHA1_RS06750		RHA1_ro01392	4-hydroxybenzoyl-CoA thioesterase	-1.08262	0.887744	1.21052	0.65388	-1.33973	0.525753	-1.75575	0.0750868	272.513	272.911	234.949	163.236
RHA1_RS06755		RHA1_ro01393	NAD-glutamate dehydrogenase	-1.15786	0.520114	1.46101	0.0202425	-1.61199	0.00436702	-2.72691	7.4975e-13	161.485	194.367	127.914	74.0279
RHA1_RS06760		RHA1_ro01394	4-hydroxybenzoyl-CoA thioesterase	1.65616	0.141866	-2.78162	0.0102412	-1.60623	0.148468	2.86809	0.00409734	225.248	69.7023	334.016	201.227
RHA1_RS06765		RHA1_ro01395	ABC transporter ATP-binding protein	1.11347	0.650616	-1.74277	0.00143667	-1.1265	0.621603	1.7226	0.000872294	322.268	149.377	321.596	272.569
RHA1_RS06770	ssbB	RHA1_ro01396	single-stranded DNA-binding protein	1.56992	NA	-1.27682	NA	-1.35249	NA	1.48208	NA	9.92544	8.39952	12.95	10.3532
RHA1_RS06775		RHA1_ro01397	copper resistance protein CopD	-1.53928	0.248683	-2.55381	0.00465823	1.05268	0.926311	1.7465	0.10218	91.9707	27.75	57.6187	53.2859
RHA1_RS06780		RHA1_ro01398	membrane protein	-5.67711	NA	-1.2211	NA	4.76251	NA	1.02437	NA	27.1942	13.7286	0	18.6914
RHA1_RS06785	trnR	RHA1_ro01399	tRNA-Arg	1.11503	NA	1.1255	NA	3.39393	NA	3.36236	NA	0	0	0	42.3692
RHA1_RS06790		RHA1_ro01400	transposase, IS116/IS110/IS902 family	1.44986	0.624231	1.15966	0.856744	1.11718	0.897018	1.39675	0.583501	18.977	20.7738	25.7347	26.7086
RHA1_RS06795		RHA1_ro01401	alpha/beta hydrolase	-1.34615	0.444241	1.20852	0.601391	-1.03433	0.950367	-1.6827	0.0583189	220.343	206.488	152.088	135.901
RHA1_RS06800		RHA1_ro01402	aromatic compound degradation protein PaaI	1.09457	NA	1.10272	NA	2.16076	NA	2.14479	NA	0	0	0	3.10939
RHA1_RS06805		RHA1_ro01403	short-chain dehydrogenase	2.08008	NA	-1.73635	NA	-1.75187	NA	2.06164	NA	2.45937	0	6.97851	2.43287
RHA1_RS06810		RHA1_ro01404	HxlR family transcriptional regulator	2.02371	NA	2.67672	NA	-1.85612	NA	-2.45505	0.347122	9.47234	31.1725	18.195	8.81257
RHA1_RS06815	gdh	RHA1_ro01405	glutamate dehydrogenase	-3.85439	0.00298287	-2.93263	0.0126749	-1.59085	0.486713	-2.09088	0.118331	90.8522	29.1711	21.7148	12.1063
RHA1_RS06820		RHA1_ro01407	hypothetical protein	2.39792	0.000533598	1.29553	0.445415	1.3114	0.371197	2.4273	0.000126227	568.143	652.754	1254.67	1554.56
RHA1_RS06825		RHA1_ro01408	fatty acid desaturase	-3.29729	0.0157511	6.10447	1.00787e-11	6.42436	1.40906e-05	-3.1331	6.04016e-07	56.4665	285.705	11.3699	92.9872
RHA1_RS06830		RHA1_ro01409	ferredoxin reductase	-6.65798	0.000526993	7.8658	6.42892e-11	11.7735	1.45871e-06	-4.44817	4.94122e-07	84.9351	566.835	8.26151	129.048
RHA1_RS06835		RHA1_ro01410	TetR family transcriptional regulator	-1.76222	0.423388	19.7369	2.55233e-18	2.76008	0.0706961	-12.6013	1.45658e-18	47.0803	814.982	18.8375	63.7069
RHA1_RS06840		RHA1_ro01411	haloalkane dehalogenase	-1.66052	0.244019	1.49558	0.266981	-1.33439	0.585702	-3.31387	2.20863e-05	113.583	140.421	55.4463	43.5107
RHA1_RS06845		RHA1_ro01412	membrane protein	-2.17094	0.0693119	2.33673	0.00749296	1.14308	0.838038	-4.43792	1.13917e-07	189.867	356.75	77.284	82.3308
RHA1_RS06850		RHA1_ro01413	membrane protein	-1.50063	0.433877	1.01003	0.987357	-1.38128	0.57564	-2.09357	0.044445	63.3473	52.6132	40.8768	25.4258
RHA1_RS06855		RHA1_ro01414	PadR family transcriptional regulator	1.11229	NA	2.23384	NA	1.64334	NA	-1.2221	NA	0	2.4295	0	1.78426
RHA1_RS06860		RHA1_ro01415	2,4-dienoyl-CoA reductase	-1.18974	0.872114	1.75441	0.433964	1.17232	NA	-1.78048	0.343048	9.79137	15.8021	6.99944	8.11461
RHA1_RS06865		RHA1_ro01416	short-chain dehydrogenase	-1.36375	NA	-2.48034	NA	-1.38087	NA	1.31712	0.831182	16.7977	3.22725	8.63739	6.80059
RHA1_RS06870		RHA1_ro01417	ATPase	-1.28149	0.686959	-2.6922	0.0441616	-1.12174	0.876935	1.87283	0.208835	51.5278	16.3476	31.0304	30.3886
RHA1_RS06875		RHA1_ro01418	oligoribonuclease	-2.25289	0.140368	-4.30455	0.00781767	-1.44865	0.619914	1.31894	0.692777	128.242	22.8226	54.6656	32.1266
RHA1_RS06880	trnH	RHA1_ro01419	tRNA-His	2.50708	NA	-1.03039	0.983491	-3.69512	NA	-1.4304	0.71046	142.045	128.967	325.435	76.1858
RHA1_RS06885		RHA1_ro01420	hypothetical protein	2.51403	1.07137e-05	2.22612	0.000181802	1.61452	0.0146304	1.82333	0.000893504	106.015	192.54	235.291	372.141
RHA1_RS06890	trnK	RHA1_ro01421	tRNA-Lys	1.02055	NA	1.52823	NA	-2.67201	NA	-4.00121	NA	34.1732	67.1336	49.5165	5.42174
RHA1_RS06895		RHA1_ro01422	hypothetical protein	-1.70621	0.146339	1.48173	0.218593	1.30184	0.560114	-1.94199	0.010662	611.829	723.318	333.027	398.486
RHA1_RS06900		RHA1_ro01423	peroxiredoxin	1.08319	0.911139	-2.29837	0.0915343	-1.89631	0.191981	1.31286	0.626019	215.596	57.4777	205.787	104.279
RHA1_RS06905		RHA1_ro01424	TetR family transcriptional regulator	-1.40468	0.388568	-1.45514	0.297605	-1.29424	0.554526	-1.24935	0.536021	207.82	120.536	129.29	96.4699
RHA1_RS06910	acpS	RHA1_ro01425	4'-phosphopantetheinyl transferase	4.57853	2.0746e-10	-11.2367	4.16124e-05	-1.06448	0.876927	48.3309	8.90358e-13	218.553	6.60231	908.668	833.814
RHA1_RS06915		RHA1_ro01426	3-oxoacyl-ACP synthase	4.29016	5.27239e-17	-15.2423	2.33746e-30	1.76051	0.00371035	115.123	1.20521e-93	148.214	6.72586	566.395	970.86
RHA1_RS06920		RHA1_ro01427	hypothetical protein	2.21568	NA	1.12816	NA	1.03537	NA	2.03343	NA	0	0	2.10438	2.28758
RHA1_RS06925		RHA1_ro01428	HNH endonuclease	2.2125	NA	1.29842	NA	-1.25338	NA	1.35953	NA	2.58245	2.68603	10.3594	6.25178
RHA1_RS06930	trnL	RHA1_ro01429	tRNA-Leu	1.90129	NA	2.26476	NA	-1.36482	NA	-1.62574	NA	14.6744	57.6559	32.6798	25.1783
RHA1_RS06935		RHA1_ro01430	hypothetical protein	1.1495	0.759888	-2.21174	0.0289869	1.44909	0.283574	3.68414	2.29786e-05	282.025	102.191	293.141	401.065
RHA1_RS06940		RHA1_ro01431	membrane protein	1.01611	0.982182	-5.43447	0.00368576	2.07506	0.0742302	11.4585	3.05644e-06	164.285	14.1787	142.743	302.981
RHA1_RS06945		RHA1_ro01432	nucleoside-triphosphate diphosphatase	-2.01182	0.31465	-4.21646	0.0314098	-1.03489	NA	2.02518	0.327979	77.4878	15.9374	33.4412	30.5802
RHA1_RS06950	rph	RHA1_ro01433	ribonuclease PH	-1.43047	0.56537	-3.13356	0.0318509	-1.20495	0.798439	1.81799	0.287959	92.234	23.5669	55.6534	44.0313
RHA1_RS06955		RHA1_ro01434	hypothetical protein	-1.06987	0.924787	1.13505	0.833724	1.09391	0.897918	-1.11011	0.834247	77.3398	64.3778	66.5884	68.2151
RHA1_RS06960		RHA1_ro01435	hypothetical protein	1.15754	0.752064	1.56481	0.167242	-1.31726	0.491811	-1.78073	0.0336261	157.704	205.217	156.854	120.156
RHA1_RS06965	cysM	RHA1_ro01436	cysteine synthase B	1.32716	0.733151	-4.47368	0.059883	-1.10082	NA	5.39349	0.0198153	31.7995	5.08904	34.3369	32.3155
RHA1_RS06970		RHA1_ro01437	molybdenum cofactor biosynthesis protein MoaD	-1.22694	0.847287	-3.81093	0.123042	1.52533	NA	4.73773	0.0441132	84.4448	9.50442	65.1596	91.0111
RHA1_RS06975		RHA1_ro01438	peptidase	1.90058	0.248202	-1.94269	0.294933	-1.26133	0.736661	2.92726	0.0380736	102.256	38.8204	193.905	136.747
RHA1_RS06980		RHA1_ro01439	hypothetical protein	-1.80236	0.437922	-1.53452	0.55024	2.49789	0.157866	2.12669	0.181264	32.0868	17.3616	14.5311	38.1036
RHA1_RS06985		RHA1_ro01440	hypothetical protein	1.83025	0.204646	-1.07988	0.90807	1.79205	0.152668	3.54189	0.00077383	65.1737	52.705	104.446	191.283
RHA1_RS06990	clpS	RHA1_ro01441	ATP-dependent Clp protease ClpS	1.9503	0.0368478	1.0773	0.876294	1.26484	0.536337	2.28981	0.00313254	241.059	233.007	401.667	515.511
RHA1_RS06995		RHA1_ro01442	nicotinate phosphoribosyltransferase	-1.13009	0.87768	-1.42178	0.574262	1.18673	0.817146	1.49304	0.462945	38.46	19.324	28.5934	35.1273
RHA1_RS07000		RHA1_ro01443	amidase	-1.21391	0.844722	-3.65879	0.0981958	-1.1289	NA	2.66991	0.19989	51.1632	9.79163	33.3623	30.5906
RHA1_RS07005		RHA1_ro01444	ATP-dependent helicase	1.25155	0.798093	-2.97707	0.152243	-1.26751	0.790514	2.93956	0.121244	15.911	3.6581	19.1273	13.4922
RHA1_RS07010		RHA1_ro01445	ABC transporter ATP-binding protein	1.10036	0.917584	-2.93474	0.144922	1.21822	NA	3.93394	0.0319854	32.9231	5.63454	32.2873	38.1662
RHA1_RS07015		RHA1_ro01446	anibiotic ABC transporter	3.75512	0.00163738	-1.0527	0.949435	-1.31269	0.605457	3.01137	0.0124997	17.4069	13.5048	58.4466	44.6759
RHA1_RS07020	glgP	RHA1_ro01447	glycogen phosphorylase	1.47803	0.0212824	-1.58391	0.010948	-2.85232	1.62974e-13	-1.21839	0.317588	187.056	97.7596	249.577	83.1942
RHA1_RS07025	glgE	RHA1_ro01448	alpha-1,4-glucan:maltose-1-phosphate maltosyltransferase	1.67307	0.0294713	-1.16548	0.626306	-1.10679	0.773997	1.7618	0.0105051	118.827	86.7424	177.288	156.553
RHA1_RS07030	glgB	RHA1_ro01449	glycogen branching protein	1.87921	7.62641e-05	1.12017	0.624252	-1.2093	0.342945	1.38726	0.0480256	156.999	148.468	260.852	209.064
RHA1_RS07035		RHA1_ro01450	metallopeptidase	1.59476	0.257269	-1.46059	0.420142	1.02437	0.969371	2.38606	0.0134578	53.8989	31.4234	73.8676	77.2608
RHA1_RS07040		RHA1_ro01451	major facilitator super family D-galactonate transporter	1.09221	NA	1.10003	NA	1.36574	NA	1.35603	NA	0	0	0	1.52188
RHA1_RS07045		RHA1_ro01452	glucarate transporter	2.04471	NA	1.09669	NA	-2.25456	NA	-1.20925	NA	0	0	4.40918	0
RHA1_RS07050		RHA1_ro01453	hypothetical protein	1.01854	0.976907	-3.79496	0.000887048	1.17651	0.734064	4.54758	4.57008e-05	122.284	24.495	107.769	126.768
RHA1_RS07055		RHA1_ro01454	membrane protein	-1.93522	0.0130551	-4.49615	2.6552e-07	3.23574	1.99942e-07	7.51769	1.10407e-13	618.559	110.432	269.68	889.554
RHA1_RS07060		RHA1_ro01455	acetyl-CoA acetyltransferase	-1.32062	0.622541	-2.33646	0.0678082	-1.01399	0.98868	1.7448	0.229712	75.3936	20.4029	47.245	47.5848
RHA1_RS07065		RHA1_ro01456	glyoxalase	1.26228	0.703443	-5.10574	0.00716178	-1.20175	0.776943	5.36286	0.00311248	116.781	10.9481	131.331	106.32
RHA1_RS07070		RHA1_ro01457	hypothetical protein	-1.06185	0.853268	-2.53267	1.87756e-05	1.17365	0.561243	2.79932	3.68248e-07	307.565	99.6787	253.601	290.24
RHA1_RS07075		RHA1_ro01458	hypothetical protein	-2.43447	NA	-3.47136	0.168922	1.15488	NA	1.64676	0.614132	83.5212	11.9023	21.2369	31.7825
RHA1_RS07080		RHA1_ro01459	endonuclease	-1.29448	0.741459	-2.48998	0.157198	1.48847	0.584336	2.86313	0.0642622	66.1397	20.2868	44.0543	64.1501
RHA1_RS07085		RHA1_ro01460	hypothetical protein	-2.52477	0.180311	-1.18806	0.822602	1.61052	0.577472	-1.31952	0.658098	26.5794	17.2758	8.84761	14.3108
RHA1_RS07090		RHA1_ro01461	TetR family transcriptional regulator	-1.02967	NA	-1.46226	0.748254	1.1936	NA	1.69507	0.591324	14.0622	7.91584	11.7117	14.49
RHA1_RS07095		RHA1_ro01462	hypothetical protein	1.26366	NA	1.89975	NA	1.87942	NA	1.25014	NA	1.61153	3.35233	1.79444	5.85195
RHA1_RS07100		RHA1_ro01463	hypothetical protein	3.39988	0.271906	23.4947	3.27964e-05	4.13085	0.0524378	-1.67289	0.340693	3.32619	151.064	20.7503	95.1827
RHA1_RS07105		RHA1_ro01464	PucR family transcriptional regulator	-1.14261	0.88658	2.88686	0.0288315	1.94106	0.307697	-1.69935	0.234693	16.1052	40.8626	10.0403	23.3896
RHA1_RS07110		RHA1_ro01465	5S ribosomal RNA	10.9593	1.26388e-13	-2.49549	0.110544	-6.06576	2.41662e-10	4.50871	0.00146227	380.844	117.039	4107.64	618.159
RHA1_RS07115		RHA1_ro01466	23S ribosomal RNA	1.11919	0.643964	-1.41012	0.066821	-1.87961	7.74704e-05	-1.19099	0.377037	206.404	117.496	202.516	104.284
RHA1_RS07120		RHA1_ro01467	16S ribosomal RNA	-1.0247	0.950825	-2.95198	7.53506e-06	-1.07072	0.853073	2.69054	2.21634e-05	229.254	57.0712	196.712	178.009
RHA1_RS07125		RHA1_ro01468	UDP-N-acetylglucosamine 1-carboxyvinyltransferase	-1.36686	0.558926	-2.66088	0.0308859	-1.40043	0.535987	1.39009	0.525483	66.8595	20.4626	40.9756	29.4434
RHA1_RS07130		RHA1_ro01469	cob(I)yrinic acid a,c-diamide adenosyltransferase	1.16664	0.856559	1.06109	0.942791	-1.32533	0.723211	-1.20542	0.77071	55.3304	41.7923	57.9016	40.6416
RHA1_RS07135		RHA1_ro01470	hypothetical protein	-5.59749	NA	-7.20077	0.0171511	1.31303	NA	1.68911	0.607356	102.593	6.13406	9.8503	18.5743
RHA1_RS07140	atpC	RHA1_ro01471	F0F1 ATP synthase subunit epsilon	-3.83592	1.71974e-06	-5.10159	3.02118e-08	1.23884	0.649779	1.6476	0.144789	844.114	116.41	177.726	229.927
RHA1_RS07145	atpD	RHA1_ro01472	ATP synthase subunit beta	-4.43528	1.08596e-13	-4.85439	1.01619e-14	1.30687	0.373432	1.43036	0.142414	474.621	81.3035	86.8857	118.59
RHA1_RS07150	atpG	RHA1_ro01473	F0F1 ATP synthase subunit gamma	-2.91482	7.6598e-06	-3.91705	3.72793e-08	1.31755	0.420621	1.77058	0.0349414	361.793	68.0317	114.462	139.308
RHA1_RS07155	atpA	RHA1_ro01474	F0F1 ATP synthase subunit alpha	-2.99739	2.52917e-07	-4.12843	1.69908e-10	1.12943	0.747801	1.55561	0.0812988	308.499	57.8679	93.321	98.2313
RHA1_RS07160		RHA1_ro01475	F0F1 ATP synthase subunit delta	-4.11615	9.8336e-09	-4.48543	1.99751e-09	1.6186	0.124383	1.76381	0.0408787	468.02	77.469	98.3436	156.109
RHA1_RS07165	atpF	RHA1_ro01476	F0F1 ATP synthase subunit B	-5.17872	6.12756e-09	-5.54044	2.2517e-09	1.9317	0.0537187	2.06663	0.0201247	588.421	92.9944	89.6381	186.304
RHA1_RS07170	atpE	RHA1_ro01477	F0F1 ATP synthase subunit C	-13.6312	5.47744e-07	-16.0609	3.62342e-07	3.76985	0.0286666	4.44179	0.0104591	715.087	21.0952	37.2775	164.461
RHA1_RS07175		RHA1_ro01478	F0F1 ATP synthase subunit A	-1.39138	0.436263	-1.30092	0.516912	2.34684	0.00631413	2.19426	0.00746767	137.716	86.6269	77.091	198.693
RHA1_RS07180		RHA1_ro01479	membrane protein	1.30129	0.703443	-1.4744	0.560195	1.28706	0.714573	2.46938	0.0678224	78.8515	46.8306	100.865	113
RHA1_RS07185		RHA1_ro01480	UDP-phosphate alpha-N-acetylglucosaminyl 1-phosphate transferase	-2.15934	0.173514	-3.17352	0.0315408	1.01924	0.98694	1.49795	0.512372	63.86	12.9269	25.1579	24.8277
RHA1_RS07190		RHA1_ro01481	hypothetical protein	-2.19377	0.123756	-2.20334	0.10652	1.04013	0.964036	1.04466	0.948587	117.443	40.1498	48.6491	47.2328
RHA1_RS07195		RHA1_ro01482	modification methylase HemK	-1.55866	0.48212	-1.02083	0.978356	-1.1506	0.861407	-1.75681	0.226413	58.9657	49.4424	31.075	28.0718
RHA1_RS07200	prfA	RHA1_ro01483	peptide chain release factor 1	1.0967	0.92863	1.04948	0.960177	1.45444	NA	1.51987	0.528017	21.6243	18.4182	20.3289	29.4118
RHA1_RS07205	rpmE	RHA1_ro01484	50S ribosomal protein L31	-1.59981	0.0559648	1.21505	0.43736	2.46448	8.11771e-06	1.26783	0.253636	1109.77	1086.12	580.942	1472.72
RHA1_RS07210		RHA1_ro01485	transcription termination factor Rho	1.542	0.042353	1.02111	0.950464	3.02861	4.27459e-12	4.57358	5.51983e-20	111.743	88.4222	150.752	446.574
RHA1_RS07215	thrB	RHA1_ro01486	homoserine kinase	1.03366	0.971986	-5.94345	0.0138479	1.04498	0.960891	6.41989	0.00612623	42.2716	7.27959	40.1453	39.4592
RHA1_RS07220	thrC	RHA1_ro01487	threonine synthase	-1.20281	0.804809	-1.91559	0.264966	-1.08378	0.925849	1.46948	0.509223	64.9326	28.6154	43.3567	43.1767
RHA1_RS07225	thrA	RHA1_ro01488	homoserine dehydrogenase	-1.02553	0.970422	-2.1236	0.0866599	-1.00341	0.997139	2.06369	0.0713553	61.2419	21.0622	54.571	50.7915
RHA1_RS07230		RHA1_ro01489	diaminopimelate decarboxylase	1.07222	0.929442	-1.91909	0.28151	1.17985	0.817146	2.42775	0.081549	34.7527	15.6102	31.2676	37.6974
RHA1_RS07235	argS	RHA1_ro01490	arginyl-tRNA synthetase	-1.14272	0.840667	-3.05614	0.0243076	1.22889	0.739727	3.28659	0.00904046	46.4703	10.6386	36.9916	41.8117
RHA1_RS07240		RHA1_ro01491	membrane protein	-1.48187	NA	-2.69892	0.277347	1.56062	NA	2.84234	0.201385	22.5559	4.22591	13.8816	20.6747
RHA1_RS07245		RHA1_ro01492	hypothetical protein	-7.38485	NA	-3.6369	NA	2.18105	NA	1.07413	NA	16.0763	1.80942	0	2.98488
RHA1_RS07250		RHA1_ro01493	phosphoketolase	-2.30025	0.0447619	1.48346	0.29173	1.2559	0.710308	-2.71706	0.000627078	44.4528	58.4421	16.3132	20.7369
RHA1_RS07255	trnR	RHA1_ro01494	tRNA-Arg	-1.18008	NA	1.473	NA	2.24731	NA	1.29285	NA	39.6144	64.4835	18.2749	74.0644
RHA1_RS07260		RHA1_ro01495	alanine dehydrogenase	1.08518	NA	1.91289	NA	1.4205	NA	-1.24093	NA	0	1.11744	0	0.681803
RHA1_RS07265		RHA1_ro01496	acyl-CoA synthetase	-1.35206	NA	1.72948	0.523971	1.06795	NA	-2.18957	0.262129	9.07381	14.1622	4.18593	5.98176
RHA1_RS07270		RHA1_ro01497	3-oxoacyl-ACP reductase	-1.57339	NA	-1.30307	0.834383	-1.21707	NA	-1.46955	0.716813	18.1523	12.4227	7.04128	7.24559
RHA1_RS07275		RHA1_ro01498	alcohol dehydrogenase	-2.68184	NA	-1.356	NA	1.70181	NA	-1.16216	0.894696	14.7738	6.59224	2.82295	7.58246
RHA1_RS07280		RHA1_ro01499	acyl-CoA dehydrogenase	-2.06016	NA	3.2501	0.171746	2.22234	NA	-3.01291	0.130773	7.07062	20.4236	3.28311	6.41722
RHA1_RS07285		RHA1_ro01500	acyl-CoA dehydrogenase	-1.64687	NA	-2.3056	0.435398	-1.37402	NA	1.0189	0.987747	14.3006	3.26789	8.40234	5.07071
RHA1_RS07290		RHA1_ro01501	3-ketoacyl-ACP reductase	1.26046	NA	-1.18342	0.889157	-1.55234	NA	-1.04069	0.971071	14.4497	9.83656	19.6992	10.0994
RHA1_RS07295		RHA1_ro01502	aminoglycoside phosphotransferase	-2.75481	NA	1.60803	NA	1.18713	NA	-3.73152	0.11857	9.93178	15.4586	3.49247	3.2999
RHA1_RS07300	fabG	RHA1_ro01503	3-ketoacyl-ACP reductase	-1.14101	NA	1.31011	0.81302	-1.01771	NA	-1.52132	0.646311	14.0622	14.5434	12.7806	10.5399
RHA1_RS07305		RHA1_ro01504	acyl-CoA dehydrogenase	1.12467	0.904428	1.78758	0.365279	-1.48011	0.631808	-2.35251	0.100826	21.0247	29.0818	19.7233	13.2323
RHA1_RS07310		RHA1_ro01505	enoyl-CoA hydratase	-2.13026	NA	1.1916	NA	-1.98494	NA	-5.03861	NA	8.9406	9.2195	4.44613	1.17195
RHA1_RS07315		RHA1_ro01506	dehydrogenase	-1.90692	NA	1.13416	NA	-1.14189	NA	-2.46962	0.337678	16.8573	12.6726	5.08752	5.81682
RHA1_RS07320		RHA1_ro01507	MaoC family dehydratase	1.08869	NA	2.06484	NA	-1.20009	NA	-2.27613	NA	0	2.70282	0	0
RHA1_RS07325		RHA1_ro01508	AMP-dependent synthetase	1.35373	NA	3.98461	NA	1.20969	NA	-2.43321	NA	1.64013	9.66617	1.82629	3.13214
RHA1_RS07330		RHA1_ro01509	NADP-dependent oxidoreductase	-1.23983	NA	1.62252	NA	1.26484	NA	-1.59044	NA	5.42932	9.66617	2.73943	4.92953
RHA1_RS07335		RHA1_ro01510	NADH:quinone reductase	2.85716	NA	-2.88345	NA	-2.16994	NA	3.79664	NA	4.32725	0	15.2549	5.24366
RHA1_RS07340		RHA1_ro01511	MFS transporter	2.04098	NA	1.44784	NA	-2.80156	NA	-1.98738	NA	1.28059	2.61685	3.63369	0.574854
RHA1_RS07345		RHA1_ro01512	TetR family transcriptional regulator	-1.85081	0.543195	1.15102	0.885477	1.84343	NA	-1.15562	0.864024	34.4352	30.1164	11.0757	28.3351
RHA1_RS07350		RHA1_ro01513	TetR family transcriptional regulator	-1.51575	NA	1.51739	NA	-1.2973	NA	-2.98375	NA	5.85597	9.69969	2.17354	2.11046
RHA1_RS07355		RHA1_ro01514	phosphotriesterase	-1.46359	0.680633	-1.62603	0.556618	-1.69237	NA	-1.5233	0.593991	29.4965	12.7743	17.0712	9.83134
RHA1_RS07360		RHA1_ro01515	sulfatase-modifying factor protein	1.21539	0.739415	-1.31781	0.612413	-1.90259	0.138565	-1.1879	0.736691	92.6826	59.0276	102.305	49.7759
RHA1_RS07365		RHA1_ro01516	limonene-1,2-epoxide hydrolase	-1.15093	0.735238	-2.28501	0.00745115	-2.35176	0.00192283	-1.18454	0.6617	442.403	160.636	334.6	137.213
RHA1_RS07370		RHA1_ro01517	2', 3'-cyclic nucleotide 2'-phosphodiesterase	1.65746	0.112538	-1.50317	0.269286	-2.15957	0.00504057	1.15367	0.713647	124.124	75.0652	177.89	81.0299
RHA1_RS07375	cysNC2	RHA1_ro01518	adenylylsulfate kinase	-1.5179	NA	1.31507	NA	2.46163	NA	1.2332	NA	2.30038	2.10268	0.750347	3.60323
RHA1_RS07380	cysD	RHA1_ro01519	sulfate adenylyltransferase subunit 2	2.20221	NA	3.28923	NA	-1.82723	NA	-2.72915	NA	0	2.82648	1.51296	0.43114
RHA1_RS07385		RHA1_ro01520	ArsR family transcriptional regulator	-1.97349	NA	-6.50309	NA	-1.51384	NA	2.17672	NA	11.6834	0	5.41515	2.66515
RHA1_RS07390		RHA1_ro01521	hypothetical protein	-3.49175	NA	-1.68552	NA	1.10223	NA	-1.87948	NA	3.64868	1.1117	0	0.4773
RHA1_RS07395		RHA1_ro01522	short-chain dehydrogenase	-1.68237	NA	-1.66585	NA	2.51104	NA	2.48639	NA	1.58089	0	0	2.71249
RHA1_RS07400		RHA1_ro01523	sulfotransferase	-2.34995	NA	-1.18686	NA	2.13116	NA	1.07636	NA	2.15427	1.12034	0	1.64559
RHA1_RS07405		RHA1_ro01524	protein tyrosine phosphatase	-2.29438	NA	-1.15966	NA	3.9051	NA	1.97378	NA	3.77976	1.96569	0	6.97387
RHA1_RS07410		RHA1_ro01525	ATP-dependent Clp protease ClpP	2.99407	NA	1.14525	NA	-1.32268	NA	1.97655	NA	0	0	5.93547	2.21442
RHA1_RS07415		RHA1_ro01526	ATP-dependent Clp protease proteolytic subunit	-1.64886	NA	1.16079	NA	1.11989	NA	-1.70908	NA	2.13217	2.2177	0	0.676559
RHA1_RS07420		RHA1_ro01527	XRE family transcriptional regulator	-1.59636	0.46266	-1.20844	0.774113	-2.50261	0.109051	-3.30598	0.0102124	166.478	123.845	98.2421	33.9923
RHA1_RS07425		RHA1_ro01528	alpha/beta hydrolase	-1.29236	NA	-1.27121	NA	-2.07572	NA	-2.11026	NA	3.54616	1.5281	1.63592	0.46618
RHA1_RS07430		RHA1_ro01529	N-acyl-D-glutamate deacylase	1.97473	NA	1.93091	NA	-2.39945	NA	-2.3462	NA	1.97245	2.90236	4.82008	1.19696
RHA1_RS07435		RHA1_ro01530	TetR family transcriptional regulator	2.33885	NA	-1.20212	NA	-1.19794	NA	2.34701	0.389881	9.88733	4.2606	23.274	17.7154
RHA1_RS07440		RHA1_ro01531	hypothetical protein	1.17396	0.853223	-2.48495	0.207587	-1.13202	NA	2.57702	0.140687	60.8275	16.9418	62.6482	54.7643
RHA1_RS07445		RHA1_ro01532	ArsR family transcriptional regulator	1.19372	NA	-1.18947	0.891093	-1.02496	NA	1.38531	0.754442	35.6285	17.1268	34.8487	35.6541
RHA1_RS07450		RHA1_ro01533	acyl-CoA synthetase	1.30395	NA	5.41042	NA	-1.06154	NA	-4.4046	NA	0.780063	8.3833	0.868601	1.19174
RHA1_RS07455		RHA1_ro01534	MFS transporter	-1.50511	NA	-2.09543	NA	-1.1586	NA	1.20163	NA	5.17445	0.994141	2.12857	2.13413
RHA1_RS07460	trnC	RHA1_ro01535	tRNA-Cys	1.90796	NA	1.09333	NA	-1.51031	NA	1.15545	NA	0	0	19.2902	5.49704
RHA1_RS07465		RHA1_ro01536	transporter	-1.09409	NA	-1.42901	0.76828	-1.13275	NA	1.15306	0.899251	10.039	6.79788	7.33035	6.46802
RHA1_RS07470		RHA1_ro01537	MarR family transcriptional regulator	1.04888	0.922702	1.19941	0.620141	-1.48372	0.251519	-1.69666	0.0553827	327.567	313.661	314.379	195.5
RHA1_RS07475		RHA1_ro01538	enoyl-CoA hydratase	3.34538	0.00708208	2.29765	0.0853527	-2.3171	0.0537187	-1.59142	0.306863	47.1613	95.3521	154.551	57.8982
RHA1_RS07480	mmsB1	RHA1_ro01539	3-hydroxyisobutyrate dehydrogenase	1.8725	0.26181	1.24844	0.736052	-2.35698	0.082501	-1.57146	0.384654	53.7625	55.415	101.932	36.239
RHA1_RS07485		RHA1_ro01540	3-hydroxyisobutyryl-CoA hydrolase	5.66601	0.00537785	1.21813	0.851422	-3.51145	0.031911	1.32464	0.729261	13.0918	11.8439	83.0633	19.4898
RHA1_RS07490		RHA1_ro01541	acyl-CoA dehydrogenase	5.92931	0.00121469	4.70125	0.00531836	-2.82232	0.0522295	-2.23777	0.11682	14.8234	61.4718	96.7806	29.0107
RHA1_RS07495	mmsA2	RHA1_ro01542	methylmalonate-semialdehyde dehydrogenase	2.6036	0.00250418	1.97052	0.0459443	-1.92125	0.0303316	-1.45409	0.237937	43.325	67.8046	103.177	51.4753
RHA1_RS07500		RHA1_ro01543	pyridoxamine 5-phosphate oxidase	-1.98678	0.00101193	1.29685	0.2241	-1.40437	0.185249	-3.61842	6.99181e-15	842.19	876.873	369.989	254.855
RHA1_RS07505		RHA1_ro01544	HNH endonuclease	1.59241	0.580234	-1.70642	0.554198	1.10401	NA	2.99996	0.109494	13.3243	5.69131	18.7798	20.5463
RHA1_RS07510		RHA1_ro01546	copper homeostasis protein CutC	4.3391	NA	-1.49261	NA	-1.58362	NA	4.08973	NA	1.73239	0	12.7365	6.94242
RHA1_RS07515		RHA1_ro01547	glucosamine-6-phosphate deaminase	4.13565	NA	1.33061	NA	1.7394	NA	5.40619	0.0887171	2.26073	1.66327	11.7568	20.9541
RHA1_RS07520		RHA1_ro01548	N-acetylglucosamine-6-phosphate deacetylase	2.42427	NA	-1.54838	NA	1.85498	NA	6.96303	NA	1.48808	0	3.51618	8.37447
RHA1_RS07525		RHA1_ro01549	phosphoenolpyruvate-protein phosphotransferase	5.65214	0.0296602	1.79054	0.590653	1.1079	NA	3.49728	0.0791065	2.53453	3.08894	16.8737	17.6164
RHA1_RS07530			phosphotransferase	1.09876	NA	1.10737	NA	2.31103	NA	2.29306	NA	0	0	0	7.05775
RHA1_RS07535		RHA1_ro01550	PTS sugar transporter subunit IIA	-1.06389	NA	-1.99091	0.530499	1.82756	NA	3.42002	0.15501	9.98571	4.06364	7.60387	14.8651
RHA1_RS07540			PTS sugar transporter	-1.1242	NA	-1.2959	NA	1.26842	NA	1.46216	0.732236	39.0999	16.8487	37.3086	37.4394
RHA1_RS07545		RHA1_ro01552	PTS glucose transporter subunit IIA	-6.26338	NA	-1.23585	NA	6.44155	NA	1.271	0.822636	24.7886	16.1193	0	21.4991
RHA1_RS07550		RHA1_ro01553	GntR family transcriptional regulator	-1.26275	0.780824	1.63885	0.402932	2.45905	0.11825	1.18827	0.756351	40.0619	62.7708	30.6346	69.214
RHA1_RS07555		RHA1_ro01554	hypothetical protein	-1.71381	NA	-1.70203	NA	1.15328	NA	1.14535	NA	3.67369	0	0	0.824556
RHA1_RS07560		RHA1_ro01555	hypothetical protein	1.14616	NA	-1.6312	NA	-1.68449	NA	1.1099	NA	2.88732	0	3.21503	0.916173
RHA1_RS07565		RHA1_ro01556	oxidoreductase	-1.35408	NA	-1.97008	NA	-1.39608	NA	1.04214	NA	4.19901	0.904709	1.93709	1.49244
RHA1_RS07570		RHA1_ro01557	SARP family transcriptional regulator	-1.95358	0.359017	1.12492	0.875244	1.50353	0.628422	-1.46164	0.509766	12.9145	11.6307	4.86966	8.60893
RHA1_RS07575		RHA1_ro01558	hypothetical protein	1.17301	NA	1.99177	0.538928	1.04602	NA	-1.6233	0.639066	11.3913	19.3681	8.97218	11.5904
RHA1_RS07580		RHA1_ro01559	helicase	1.05054	0.941949	-1.09247	0.87835	-1.23753	0.719004	-1.07828	0.882918	24.269	17.2545	24.1442	17.3138
RHA1_RS07585		RHA1_ro01560	NADPH:quinone reductase	-1.03353	0.971986	-1.78843	0.378401	1.83551	0.290041	3.1762	0.0224988	38.8662	16.6012	32.9309	59.9486
RHA1_RS07590		RHA1_ro01561	hypothetical protein	-1.18687	0.845638	3.14695	0.012159	-1.01647	0.990804	-3.79653	0.000742301	103.467	260.185	66.4098	70.1118
RHA1_RS07595		RHA1_ro01562	deoxyribonuclease	1.03513	NA	3.33746	0.211885	1.25587	NA	-2.56731	0.273441	8.84625	31.8956	9.06736	11.7266
RHA1_RS07600		RHA1_ro01563	oxidoreductase	1.6112	NA	3.29002	0.162558	-1.8991	NA	-3.87791	0.0571476	4.61505	14.2771	8.64882	3.48077
RHA1_RS07605	aroE2	RHA1_ro01564	shikimate 5-dehydrogenase	4.10722	0.00723327	1.74594	0.423012	-1.19444	0.793781	1.96949	0.181136	17.8155	28.793	72.2074	56.0112
RHA1_RS07610		RHA1_ro01565	membrane protein	3.77557	0.0290555	1.05392	0.961189	-1.62293	NA	2.20738	0.221248	28.3976	21.5602	97.973	59.1664
RHA1_RS07615		RHA1_ro01566	OHCU decarboxylase	-1.84602	NA	-1.82802	NA	2.21688	NA	2.19526	NA	3.45759	0	0	3.42033
RHA1_RS07620		RHA1_ro01567	5-hydroxyisourate hydrolase	NA	NA	NA	NA	NA	NA	NA	NA	0	0	0	0
RHA1_RS07625		RHA1_ro01568	urate oxidase	7.54127	NA	1.38248	0.826097	-5.43255	NA	1.00411	0.997831	3.3564	2.89265	32.5358	4.51031
RHA1_RS07630		RHA1_ro01569	uracil permease	4.19663	NA	-1.19169	0.902613	-6.80389	NA	-1.36048	0.800008	3.83915	1.80942	19.967	1.9933
RHA1_RS07635		RHA1_ro01570	cation transporter	-1.09413	NA	1.25737	NA	1.76914	NA	1.28596	0.817086	5.38489	5.97724	3.32271	8.28778
RHA1_RS07640		RHA1_ro01571	Appr-1-p processing protein	-1.24007	NA	1.2087	0.849266	-1.24722	NA	-1.86942	0.384654	34.408	36.4594	25.0686	18.6823
RHA1_RS07645		RHA1_ro01572	benzoate transporter	1.05106	NA	-6.45322	NA	-2.22042	NA	3.0547	0.347782	10.1627	0	8.91069	3.68624
RHA1_RS07650		RHA1_ro01573	4-hydroxybenzoyl-CoA thioesterase	2.22626	NA	1.54127	NA	-1.75031	NA	-1.21176	NA	2.69983	7.79956	10.8303	4.12466
RHA1_RS07655		RHA1_ro01574	aminoglycoside phosphotransferase	1.43529	0.0698857	-1.63014	0.0129135	-2.50273	2.60897e-08	-1.06967	0.787268	627.387	312.941	824.112	307.557
RHA1_RS07660		RHA1_ro01575	membrane protein	-1.67116	0.485774	-2.55611	0.148149	-2.32338	0.22452	-1.519	0.563524	154.439	44.1416	82.8551	30.5089
RHA1_RS07665	pdhA1	RHA1_ro01576	pyruvate dehydrogenase E1 subunit alpha	6.42451	6.82412e-19	4.09033	1.18117e-10	-3.62738	2.61868e-12	-2.30946	1.54084e-05	98.4372	333.708	567.728	150.642
RHA1_RS07670		RHA1_ro01577	2-oxoisovalerate dehydrogenase subunit beta	10.492	2.3684e-25	2.18094	0.00703428	-4.09165	1.1117e-14	1.17575	0.587092	69.1042	117.19	646.494	151.604
RHA1_RS07675		RHA1_ro01578	branched-chain alpha-keto acid dehydrogenase subunit E2	19.2274	3.57488e-28	4.63433	3.3435e-07	-3.28088	3.07614e-08	1.26457	0.434169	34.367	145.75	636.116	182.482
RHA1_RS07680		RHA1_ro01579	MFS transporter	2.88181	0.000393546	1.27663	0.577325	-1.46655	0.234396	1.53922	0.181136	53.491	55.3238	139.568	89.6602
RHA1_RS07685		RHA1_ro01580	copper oxidase	2.44481	0.0317594	-1.50131	0.509435	1.31247	0.578388	4.81733	0.00012737	14.6227	7.78234	30.6595	40.5516
RHA1_RS07690	pntB1	RHA1_ro01581	NAD(P) transhydrogenase subunit beta	1.81811	0.000373688	-6.20827	2.84143e-17	1.18533	0.455583	13.3793	2.33663e-36	442.354	56.0388	701.071	817.006
RHA1_RS07695		RHA1_ro01582	NAD(P) transhydrogenase subunit alpha	1.40414	0.38698	-5.08462	0.000149236	1.20164	0.681272	8.5791	5.32786e-08	345.255	42.3704	435.393	508.782
RHA1_RS07700	pntA1	RHA1_ro01583	NAD(P) transhydrogenase subunit alpha	1.42342	0.269319	-4.95001	7.73255e-06	1.59141	0.089235	11.213	1.72189e-13	149.897	25.5129	180.015	289.402
RHA1_RS07705		RHA1_ro01584	hypothetical protein	1.01144	0.980844	1.61593	0.0656265	-1.00674	0.991669	-1.60842	0.0405027	411.272	562.945	369.859	359.423
RHA1_RS07710		RHA1_ro01585	acyl-CoA synthetase	-3.83839	0.000155037	-3.65895	0.000196057	-2.20932	0.0768727	-2.31768	0.0337887	119.798	26.6412	26.1322	11.5785
RHA1_RS07715		RHA1_ro01586	hypothetical protein	-1.68815	0.00946053	1.48599	0.0256461	-2.03682	0.000258084	-5.1095	3.19409e-26	485.452	592.236	256.203	120.668
RHA1_RS07720		RHA1_ro01587	peptidase	-2.87457	0.0550513	-1.70947	0.326628	-1.05729	0.953396	-1.77789	0.25983	107.022	55.844	28.8442	29.4882
RHA1_RS07725		RHA1_ro01588	hypothetical protein	-1.55035	0.139444	2.6855	1.89771e-06	1.33442	0.387087	-3.12005	2.7166e-09	726.737	1616.58	391.578	527.662
RHA1_RS07730		RHA1_ro01589	FAD-linked oxidase	-2.20487	0.0480857	1.02214	0.966595	1.00682	0.992997	-2.23842	0.00883335	79.5716	65.4625	32.5673	30.7357
RHA1_RS07735		RHA1_ro01590	hypothetical protein	-1.33851	0.42652	1.34238	0.348196	-2.6236	0.000607578	-4.71408	9.30616e-11	178.902	191.708	110.591	43.2614
RHA1_RS07740		RHA1_ro01591	acetyltransferase	1.20369	0.625691	-1.07895	0.856562	-1.94249	0.013316	-1.4957	0.155406	583.439	450.184	635.416	307.508
RHA1_RS07745		RHA1_ro01592	hypothetical protein	-1.15104	0.853548	-2.55264	0.112812	-1.19156	0.813134	1.86116	0.287879	90.4559	23.3607	69.0939	56.1233
RHA1_RS07750		RHA1_ro01593	hypothetical protein	-1.15458	NA	-6.80727	NA	-1.44697	NA	4.07464	0.217025	25.8542	0	15.6055	11.886
RHA1_RS07755		RHA1_ro01594	MFS transporter	1.3534	NA	1.0533	0.966595	-1.89922	NA	-1.47809	0.668278	9.86956	8.12412	12.5304	6.13717
RHA1_RS07760		RHA1_ro01595	carboxylesterase	-1.57586	0.500296	1.96444	0.163716	1.07294	0.939193	-2.88524	0.00854785	31.4687	55.4673	20.7512	18.0825
RHA1_RS07765		RHA1_ro01596	hydrolase	1.21964	NA	1.68651	NA	1.28805	NA	-1.07356	0.956514	7.35883	14.4565	9.42845	12.1936
RHA1_RS07770		RHA1_ro01597	TenA family transcriptional regulator	1.25814	NA	1.04945	NA	1.04373	NA	1.25129	NA	8.32833	5.38321	7.68405	9.65073
RHA1_RS07775		RHA1_ro01598	ABC transporter permease	1.25924	NA	-1.12528	NA	1.03368	NA	1.46472	NA	2.42434	1.26079	2.6995	3.23374
RHA1_RS07780		RHA1_ro01599	nitrate ABC transporter permease	-1.40475	NA	-1.61287	NA	-1.18197	NA	-1.02945	NA	11.6157	5.96198	5.06895	5.3141
RHA1_RS07785		RHA1_ro01600	ABC transporter	4.54911	NA	1.19678	NA	-1.0956	NA	3.46945	NA	0	0	6.15448	4.00267
RHA1_RS07790	atf6	RHA1_ro01601	diacylglycerol O-acyltransferase	-1.60829	0.0237083	1.25353	0.286272	-2.14004	0.000110005	-4.3144	1.97364e-19	287.775	296.329	156.505	71.0428
RHA1_RS07795		RHA1_ro01602	esterase	-1.34271	0.557689	6.51329	2.47457e-14	1.07208	0.910865	-8.15748	1.29257e-22	67.8603	377.536	42.1057	46.8329
RHA1_RS07800		RHA1_ro01603	4Fe-4S ferredoxin	-3.12332	NA	-1.60942	NA	1.88001	NA	-1.03225	NA	12.7868	3.89596	0	4.7542
RHA1_RS07805		RHA1_ro01604	FAD-dependent pyridine nucleotide-disulfide oxidoreductase	1.70899	0.375068	3.22684	0.00706452	-2.06666	0.155087	-3.90216	0.000220285	17.9617	51.7009	26.4162	12.5219
RHA1_RS07810		RHA1_ro01605	mucin	5.54303	NA	2.36348	NA	1.00694	NA	2.36157	NA	0	2.35028	10.0644	10.9143
RHA1_RS07815		RHA1_ro01606	hypothetical protein	-1.25836	NA	-1.56086	0.68456	1.00508	NA	1.24669	0.832182	16.6325	8.16498	9.07773	11.4169
RHA1_RS07820		RHA1_ro01607	secretion protein	1.12605	NA	-3.05823	NA	-2.12935	NA	1.61726	NA	5.61856	0	7.5129	2.0249
RHA1_RS07825		RHA1_ro01608	hypothetical protein	1.08587	0.880108	-2.08128	0.0694643	1.19011	0.723939	2.68964	0.00441069	71.0067	31.3114	66.197	78.1675
RHA1_RS07830		RHA1_ro01609	endonuclease DDE	1.03772	0.964132	1.34878	0.58549	1.3955	0.580698	1.07366	0.893938	39.3168	41.7926	35.9251	50.0526
RHA1_RS07835		RHA1_ro01610	citrate synthase, C-terminal	NA	NA	NA	NA	NA	NA	NA	NA	0	0	0	0
RHA1_RS07840			Cro/Cl family transcriptional regulator	-1.66533	NA	2.85403	NA	3.1474	NA	-1.51011	NA	1.51103	5.31114	0	2.92665
RHA1_RS07845		RHA1_ro01615	hypothetical protein	3.57706	NA	3.65933	NA	2.79511	NA	2.73228	NA	0	1.91774	2.05306	8.56967
RHA1_RS07850		RHA1_ro01616	hypothetical protein	1.31669	NA	3.34855	NA	2.94438	NA	1.15777	NA	0.860815	5.86898	0.958518	5.42231
RHA1_RS07855		RHA1_ro01617	methylase	1.24105	NA	1.28508	0.803949	-1.98181	NA	-2.05212	0.332109	13.2747	15.253	15.6866	6.64417
RHA1_RS07860		RHA1_ro01618	NADPH:quinone oxidoreductase	-1.75773	NA	2.1402	NA	2.08808	NA	-1.80161	NA	1.7758	4.9353	0	1.75667
RHA1_RS07865	acsA1	RHA1_ro01619	acetate--CoA ligase	-2.29892	NA	-1.1824	NA	2.18057	NA	1.12153	NA	1.5202	0.790587	0	1.25948
RHA1_RS07870			MFS transporter	-1.01629	NA	1.80986	NA	1.32233	NA	-1.39099	NA	3.30078	5.81043	2.15332	3.9317
RHA1_RS07875		RHA1_ro01621	3-oxoacyl-ACP reductase	2.86634	NA	1.1201	NA	-2.20769	NA	1.15913	NA	0	0	4.85847	0.531972
RHA1_RS07880		RHA1_ro01622	acyl-CoA dehydrogenase	-1.62011	NA	-2.30133	NA	-1.40719	NA	1.00944	0.994009	14.3367	3.27614	5.84551	4.94781
RHA1_RS07885		RHA1_ro01623	acetyl-CoA acetyltransferase	3.10403	NA	-1.59612	NA	-1.34349	NA	3.6877	NA	1.47686	0	7.218	3.79348
RHA1_RS07890		RHA1_ro01624	TetR family transcriptional regulator	-1.85614	NA	-1.83765	NA	2.33847	NA	2.31516	NA	3.01431	0	0	3.25742
RHA1_RS07895		RHA1_ro01625	TetR family transcriptional regulator	-1.53743	0.703046	1.39204	0.723772	2.49235	NA	1.16456	0.855536	27.0304	26.527	13.5093	37.3333
RHA1_RS07900		RHA1_ro01626	transcriptional regulator	-1.38278	NA	-1.17409	NA	1.39304	NA	1.1828	0.881747	21.6865	10.9481	13.4863	18.5859
RHA1_RS07905		RHA1_ro01627	hypothetical protein	4.59024	NA	1.75231	NA	-1.57729	NA	1.66079	0.651077	7.2722	9.40111	38.9245	24.5721
RHA1_RS07910		RHA1_ro01628	leucine dehydrogenase/ phenylalanine dehydrogenase	23.9584	3.36691e-11	2.15125	0.266583	-8.44045	1.8468e-07	1.31948	0.668023	15.1613	29.223	364.047	37.3089
RHA1_RS07915		RHA1_ro01629	indolepyruvate ferredoxin oxidoreductase	13.8417	1.90504e-18	-1.21379	0.739198	-11.1615	4.27432e-19	1.50527	0.35622	15.9756	10.5778	214.496	17.5007
RHA1_RS07920		RHA1_ro01630	AsnC family transcriptional regulator	5.59529	NA	2.46866	NA	-1.7755	NA	1.27655	NA	0	2.52895	12.461	4.94336
RHA1_RS07925		RHA1_ro01631	riboflavin synthase subunit beta	-1.13955	0.759782	-4.64867	1.9544e-06	-2.94323	6.6788e-05	1.38602	0.423573	532.322	103.894	428.933	134.655
RHA1_RS07930		RHA1_ro01632	restriction endonuclease	1.39804	0.542154	1.36521	0.540657	2.27849	0.0255639	2.33329	0.0132086	67.5966	75.6638	87.4509	185.263
RHA1_RS07935		RHA1_ro01633	2,3-butanediol dehydrogenase	4.00007	0.0135897	-1.40377	0.675765	-11.6865	1.51318e-06	-2.08124	0.27205	42.4806	24.7062	172.179	11.7295
RHA1_RS07940		RHA1_ro01634	PucR family transcriptional regulator	-1.30393	0.822983	-2.65253	0.302364	1.26586	NA	2.57509	0.272754	14.9057	4.09927	12.872	12.3802
RHA1_RS07945		RHA1_ro01635	allantoin permease	1.94397	0.516054	-1.97241	0.566806	4.07613	NA	15.6291	0.000512687	4.65059	0.893494	8.22869	38.2514
RHA1_RS07950		RHA1_ro01636	ketosteroid isomerase	5.63166	0.0658897	-1.85722	0.668256	2.1134	NA	22.1046	0.000790744	6.15961	0	43.2188	101.74
RHA1_RS07955		RHA1_ro01638	lysyl-tRNA synthetase	1.29761	0.594272	-1.00215	0.996834	-1.75026	0.150057	-1.34594	0.45963	53.511	46.9935	59.9272	33.7637
RHA1_RS07960		RHA1_ro01639	4Fe-4S ferredoxin	3.46846	NA	2.35274	NA	-2.04056	NA	-1.38416	NA	0	3.81575	8.16996	2.80234
RHA1_RS07965		RHA1_ro01640	FAD-dependent pyridine nucleotide-disulfide oxidoreductase	5.40723	0.000128633	4.20812	0.00145015	-2.92641	0.00498017	-2.27745	0.0328016	12.2348	43.4422	64.7768	21.0967
RHA1_RS07970		RHA1_ro01641	pyridoxamine 5'-phosphate oxidase	5.1821	8.07213e-09	4.93229	1.94431e-08	-3.96316	1.35939e-08	-3.77211	2.71199e-08	112.589	483.166	562.333	133.805
RHA1_RS07975		RHA1_ro01642	FAD-linked oxidase	4.87502	1.05661e-13	3.05376	7.76096e-07	-6.0777	1.85058e-20	-3.80714	3.36571e-11	40.6899	104.021	185.284	28.7779
RHA1_RS07980		RHA1_ro01643	membrane protein	2.5234	0.254972	1.90835	0.440827	-3.92315	NA	-2.96692	0.110334	18.6951	27.292	51.5198	10.046
RHA1_RS07985		RHA1_ro01644	hypothetical protein	1.66969	0.42652	1.47158	0.544024	-1.94883	0.239154	-1.7176	0.295257	38.4507	46.2068	55.011	27.3513
RHA1_RS07990		RHA1_ro01645	monooxygenase	1.12425	NA	-1.61536	NA	-2.28361	NA	-1.25745	NA	1.05795	0	1.17803	0
RHA1_RS07995		RHA1_ro01646	transposase	-1.17579	0.598929	1.78971	0.00410627	-1.48864	0.106644	-3.13258	2.09582e-10	296.628	441.051	218.521	145.07
RHA1_RS08000		RHA1_ro01647	hypothetical protein	1.08533	NA	1.09236	NA	1.69892	NA	1.68798	NA	0	0	0	5.62635
RHA1_RS08005	ligB	RHA1_ro01648	ATP-dependent DNA ligase	-1.17115	0.779493	2.00478	0.0369605	-1.60699	0.292011	-3.77304	2.64695e-06	48.5571	80.175	36.0249	22.0458
RHA1_RS08010		RHA1_ro01649	hypothetical protein	3.50878	0.161972	-1.58942	0.720188	1.4577	NA	8.1295	0.0130145	12.6234	7.55429	39.607	63.8887
RHA1_RS08015		RHA1_ro01650	extradiol dioxygenase	1.08869	NA	2.06484	NA	-1.20009	NA	-2.27613	NA	0	2.68603	0	0
RHA1_RS08020		RHA1_ro01651	glucose-1-dehydrogenase	2.17098	NA	2.58321	0.270521	-1.66277	NA	-1.9785	0.354064	10.6787	25.5066	21.3481	12.0847
RHA1_RS08025		RHA1_ro01652	membrane protein	3.42895	NA	1.16481	NA	1.02811	NA	3.02654	NA	0	0	3.54762	3.85646
RHA1_RS08030		RHA1_ro01653	helicase	1.48481	0.511712	1.13452	0.85672	1.05108	0.946377	1.37562	0.528151	12.0208	10.5428	17.3021	16.2096
RHA1_RS08035		RHA1_ro01654	hypothetical protein	1.25264	NA	-2.6825	NA	-1.44727	NA	2.32176	0.470681	22.1758	3.11116	25.3217	16.3459
RHA1_RS08040		RHA1_ro01655	hypothetical protein	1.26347	NA	1.69893	0.603644	1.61146	NA	1.19842	0.845981	18.7793	26.7313	21.5265	37.6439
RHA1_RS08045		RHA1_ro01656	hypothetical protein	1.2672	NA	-1.17041	0.889432	-1.74668	NA	-1.17768	0.870693	19.4068	11.9144	21.0878	11.1825
RHA1_RS08050		RHA1_ro01657	oxidoreductase	-2.20774	0.219146	1.04274	0.955484	-1.24709	0.807481	-2.87091	0.0252307	98.7457	86.1447	36.1746	30.2132
RHA1_RS08055		RHA1_ro01658	sugar phosphotransferase	-2.2232	NA	1.07409	0.953782	3.09674	NA	1.29684	0.782284	9.36581	11.0718	3.52614	11.3528
RHA1_RS08060		RHA1_ro01659	polyphosphate kinase	2.0088	4.31258e-08	1.53506	0.00182911	-1.77769	2.58054e-06	-1.35845	0.0200362	660.717	846.094	1171.04	641.093
RHA1_RS08065		RHA1_ro01660	MerR family transcriptional regulator	2.72452	NA	1.58504	NA	-2.03249	NA	-1.18243	0.886006	13.486	24.023	42.4033	16.1491
RHA1_RS08070		RHA1_ro01661	3',5'-cyclic-nucleotide phosphodiesterase	-3.80533	0.0611371	-1.37562	0.663437	1.46338	NA	-1.89033	0.294803	49.9007	33.0127	7.46717	15.6199
RHA1_RS08075		RHA1_ro01662	stomatin protein	2.84869	0.0155061	2.05123	0.127049	-1.62659	0.292743	-1.17125	0.743543	25.9531	38.7179	66.9991	38.9801
RHA1_RS08080		RHA1_ro01663	pyridoxamine 5'-phosphate oxidase	-5.65007	NA	1.18493	NA	3.2205	NA	-2.07885	NA	12.0535	13.7023	0	5.59187
RHA1_RS08085		RHA1_ro01665	hypothetical protein	-1.68769	NA	-1.67569	NA	-1.20459	NA	-1.21321	NA	6.63469	0	0	0
RHA1_RS08090		RHA1_ro01666	transposase	1.26252	NA	-3.10782	NA	-2.11877	NA	1.85187	NA	11.5393	0	19.5919	4.72729
RHA1_RS08095		RHA1_ro01667	transposase	-1.64034	NA	-1.36319	NA	1.6622	NA	1.38136	NA	13.2613	10.0094	3.85804	11.0345
RHA1_RS08100		RHA1_ro01669	endonuclease DDE	1.13539	NA	1.15455	NA	1.02026	NA	1.00333	NA	1.69881	1.24986	1.33805	1.68051
RHA1_RS08105		RHA1_ro01670	DEAD/DEAH box helicase	1.09221	NA	1.10003	NA	1.26853	NA	1.25951	NA	0	0	0	0.289318
RHA1_RS08110			transposase	1.09221	NA	1.10003	NA	1.26853	NA	1.25951	NA	0	0	0	2.93176
RHA1_RS08115			hypothetical protein	-1.28242	NA	1.09803	0.940842	1.68427	NA	1.1961	0.858752	40.7913	34.8921	34.1996	46.5931
RHA1_RS08120			RNA polymerase sigma factor	-2.29246	NA	-3.08444	0.197107	2.09751	NA	2.82214	0.198537	27.4938	6.53808	7.32538	21.1683
RHA1_RS08125		RHA1_ro01674	hypothetical protein	-1.32749	0.778917	-4.56318	0.0713677	1.25016	NA	4.29735	0.0659839	63.5644	9.84086	35.1478	49.2442
RHA1_RS08130		RHA1_ro01675	cobyrinic acid a,c-diamide synthase	1.86085	0.392213	-1.37833	0.714936	1.09573	0.921231	2.8104	0.0920459	24.3922	14.3475	46.3296	43.4662
RHA1_RS08135		RHA1_ro01676	DNA repair helicase	1.29266	0.551001	-1.60376	0.241027	1.31485	0.499313	2.72586	0.00124696	60.3634	26.4058	68.1493	86.9396
RHA1_RS08140		RHA1_ro01677	ATPase AAA	1.14619	0.631861	-1.25297	0.374739	1.31942	0.221801	1.89487	0.000559652	49.5995	31.5255	49.6923	64.0939
RHA1_RS08145		RHA1_ro01678	hypothetical protein	-1.02236	0.97223	-1.06378	0.901949	1.29603	0.573539	1.34852	0.406996	50.3064	35.4698	42.1755	54.0655
RHA1_RS08150		RHA1_ro01679	chemical-damaging agent resistance protein C	-2.95785	0.0225779	-1.86199	0.184005	-1.20573	0.80766	-1.91535	0.145747	166.738	69.5694	45.3506	38.1478
RHA1_RS08155		RHA1_ro01680	hypothetical protein	-2.61577	0.181859	-2.21195	0.251397	-1.0915	NA	-1.29076	0.739108	27.6241	10.0782	8.4351	7.56366
RHA1_RS08160			hypothetical protein	-1.52087	NA	2.65762	0.208611	1.49705	NA	-2.69991	0.130865	6.02232	13.7818	3.33986	5.05467
RHA1_RS08165		RHA1_ro01682	hypothetical protein	1.09221	NA	1.10003	NA	1.26853	NA	1.25951	NA	0	0	0	0.338279
RHA1_RS08170		RHA1_ro01683	hypothetical protein	1.09221	NA	1.10003	NA	1.36574	NA	1.35603	NA	0	0	0	0.544486
RHA1_RS08175		RHA1_ro01684	hypothetical protein	1.09221	NA	1.10003	NA	1.36574	NA	1.35603	NA	0	0	0	0.20314
RHA1_RS08180		RHA1_ro01685	hypothetical protein	-1.71381	NA	-1.70203	NA	1.15328	NA	1.14535	NA	0.882568	0	0	0.198092
RHA1_RS08185		RHA1_ro01686	hypothetical protein	2.05735	NA	-1.84974	NA	-3.73729	NA	1.01827	NA	0.647346	0	1.83686	0.145296
RHA1_RS08190		RHA1_ro01687	hypothetical protein	-2.06448	NA	2.81309	NA	3.44467	NA	-1.68596	NA	0.697607	2.17677	0	1.30763
RHA1_RS08195		RHA1_ro01688	hypothetical protein	-1.34046	NA	-2.46331	NA	1.4793	NA	2.71846	NA	1.29898	0	0.511563	1.17158
RHA1_RS08200		RHA1_ro01689	membrane protein	1.09457	NA	1.10272	NA	2.16076	NA	2.14479	NA	0	0	0	3.0603
RHA1_RS08205			calcium-binding protein	NA	NA	NA	NA	NA	NA	NA	NA	0	0	0	0
RHA1_RS08210		RHA1_ro01690	hypothetical protein	NA	NA	NA	NA	NA	NA	NA	NA	0	0	0	0
RHA1_RS08215		RHA1_ro01692	hypothetical protein	NA	NA	NA	NA	NA	NA	NA	NA	0	0	0	0
RHA1_RS08220		RHA1_ro01693	hypothetical protein	1.09221	NA	1.10003	NA	1.36574	NA	1.35603	NA	0	0	0	1.41733
RHA1_RS08225		RHA1_ro01694	nuclease	-1.2889	0.732268	-1.1433	0.855077	-1.23544	0.79216	-1.39278	0.556759	28.3868	19.7434	22.0691	15.1471
RHA1_RS08230		RHA1_ro01695	CoA-binding protein	-1.38519	0.44755	-1.55719	0.249712	-1.96481	0.0630828	-1.74779	0.107809	314.69	160.617	211.769	96.1527
RHA1_RS08235		RHA1_ro01696	tellerium resistance protein	-1.80298	0.19854	-2.75611	0.0168371	-1.51042	0.434308	1.01206	0.984168	166.866	48.6742	83.3803	50.3488
RHA1_RS08240		RHA1_ro01697	hypothetical protein	1.18116	0.808458	-1.5798	0.43222	-1.49064	0.492232	1.25181	0.697201	97.5048	43.1405	100.105	64.9651
RHA1_RS08245		RHA1_ro01698	TetR family transcriptional regulator	1.32145	0.578418	1.37946	0.467444	1.72292	0.150467	1.65047	0.133566	91.7017	96.5392	110.148	178.694
RHA1_RS08250		RHA1_ro01699	CarD family transcriptional regulator	4.27428	1.86574e-15	-1.77736	0.0277552	1.02626	0.939357	7.79641	3.72808e-23	442.103	191.913	1678.73	1678.56
RHA1_RS08255		RHA1_ro01700	hypothetical protein	-1.89993	0.480914	-1.10919	0.913334	-1.12649	NA	-1.92955	0.351376	34.6143	21.8854	13.6393	13.4201
RHA1_RS08260		RHA1_ro01701	beta-lactamase	-1.56951	0.499831	-12.9238	0.000851669	-1.09563	0.918446	7.51552	0.00868102	60.7907	1.29865	32.547	29.0675
RHA1_RS08265	dinB	RHA1_ro01702	DNA polymerase IV	-1.63084	0.364369	3.91145	5.2961e-06	1.13208	0.859034	-5.63471	6.35755e-11	54.0098	184.043	28.4834	31.9987
RHA1_RS08270		RHA1_ro01703	hypothetical protein	-2.09135	0.0227879	1.26232	0.480766	-1.82982	0.0927932	-4.83063	1.14509e-10	364.872	388.834	153.378	79.5375
RHA1_RS08275		RHA1_ro01704	hypothetical protein	-1.13921	0.857246	1.60117	0.329729	-1.00084	0.999306	-1.82559	0.131087	34.8263	45.47	27.4356	25.4269
RHA1_RS08280		RHA1_ro01705	protein kinase	-2.63636	NA	-1.51899	NA	-1.96996	NA	-3.41907	NA	8.09564	5.97578	2.99727	0.790046
RHA1_RS08285		RHA1_ro01706	coenzyme F420-dependent N(5),N(10)-methylenetetrahydromethanopterin reductase	-1.07508	0.948384	2.33136	0.177358	1.17067	NA	-2.14099	0.154425	20.677	41.2291	14.6721	19.464
RHA1_RS08290		RHA1_ro01707	GNAT family acetyltraansferase	-8.38776	NA	-3.83768	0.138527	-1.1129	NA	-2.4324	0.37463	96.4024	24.4372	10.3871	7.07644
RHA1_RS08295		RHA1_ro01708	sodium:proton antiporter	1.28706	0.675703	-1.37843	0.585765	-1.30876	0.65418	1.35558	0.559429	25.8889	14.1137	29.1437	21.7406
RHA1_RS08300		RHA1_ro01709	cyclase	1.72003	0.448087	1.08219	0.928122	-1.04661	0.960891	1.51861	0.5056	49.447	45.1058	71.8311	71.8295
RHA1_RS08305		RHA1_ro01710	alpha/beta hydrolase	2.02308	0.239556	1.56538	0.484263	-1.17515	0.822181	1.09976	0.878057	32.8396	42.7092	63.7427	49.843
RHA1_RS08310		RHA1_ro01712	arabinofuranosidase	-1.84898	0.125999	1.5259	0.228163	-1.4888	0.404906	-4.20045	2.46004e-07	121.34	154.48	57.2682	36.291
RHA1_RS08315		RHA1_ro01713	glyoxalase	-1.9057	0.346582	1.36801	0.608923	1.11067	0.914366	-2.34724	0.0662843	125.002	129.056	56.6566	60.532
RHA1_RS08320		RHA1_ro01714	hypothetical protein	-1.66189	0.5779	7.45116	2.77464e-06	5.12919	0.00667869	-2.41422	0.0111151	51.1473	350.616	30.0516	145.924
RHA1_RS08325		RHA1_ro01715	hypothetical protein	-1.43647	0.616149	1.51275	0.45849	1.66515	0.433508	-1.305	0.600882	114.428	142.809	74.6329	116.136
RHA1_RS08330		RHA1_ro01716	MaoC family dehydratase	-3.23275	0.0232945	-2.64725	0.0495885	1.648	0.457666	1.34952	0.601389	173.473	61.2594	41.103	74.0861
RHA1_RS08335		RHA1_ro01717	hypothetical protein	-1.08422	NA	1.65089	0.645174	1.26073	NA	-1.41976	0.723829	13.0701	15.6308	10.4168	13.4812
RHA1_RS08340		RHA1_ro01718	hypothetical protein	-1.00106	NA	-1.0316	0.982931	1.04463	NA	1.0765	0.948516	5.12022	3.73844	4.84527	4.44992
RHA1_RS08345		RHA1_ro01719	hypothetical protein	-2.28629	NA	-1.15311	NA	1.59134	NA	-1.24594	NA	17.0627	9.13629	3.26031	9.11861
RHA1_RS08350		RHA1_ro01720	fatty acid desaturase	-2.10285	0.137477	4.14153	9.82105e-07	2.23214	0.0865004	-3.90164	6.95556e-08	50.1605	170.351	19.1189	44.5276
RHA1_RS08355		RHA1_ro01721	glutamine synthetase	2.7384	NA	15.9969	0.00156068	-1.59834	NA	-9.33699	0.000813639	0.958004	28.5627	3.20021	2.49937
RHA1_RS08360		RHA1_ro01722	acyl-CoA thioesterase	-1.08168	0.932143	3.68491	0.00340781	1.07867	0.93591	-3.69521	0.000592543	13.9384	41.3748	10.1489	11.8006
RHA1_RS08365		RHA1_ro01723	PucR family transcriptional regulator	1.04098	0.960034	1.7059	0.242224	1.34158	0.621838	-1.2215	0.654292	41.627	60.7297	37.1493	48.8119
RHA1_RS08370		RHA1_ro01724	aldehyde dehydrogenase	1.22552	NA	1.84354	NA	1.97404	NA	1.31227	NA	2.0199	3.54989	1.59094	4.77697
RHA1_RS08375		RHA1_ro01725	glucose-methanol-choline oxidoreductase	-1.2868	0.743224	1.39155	0.580067	-1.30842	0.735144	-2.34292	0.061045	24.9403	28.9191	16.9552	12.1785
RHA1_RS08380		RHA1_ro01726	hydrolase	6.23642	NA	2.30586	NA	-1.44783	NA	1.86804	NA	0	2.1515	11.5165	7.77883
RHA1_RS08385		RHA1_ro01727	hydrolase	1.09876	NA	1.10737	NA	2.31103	NA	2.29306	NA	0	0	0	2.31824
RHA1_RS08390		RHA1_ro01728	ABC transporter substrate-binding protein	1.08919	NA	1.09699	NA	1.55661	NA	1.54555	NA	0	0	0	0.75388
RHA1_RS08395		RHA1_ro01729	taurine dioxygenase	1.10249	NA	3.04739	NA	1.1457	NA	-2.41259	NA	0	2.75447	0	0.420156
RHA1_RS08400		RHA1_ro01730	taurine dioxygenase	NA	NA	NA	NA	NA	NA	NA	NA	0	0	0	0
RHA1_RS08405		RHA1_ro01731	IclR family transcriptional regulator	NA	NA	NA	NA	NA	NA	NA	NA	0	0	0	0
RHA1_RS08410		RHA1_ro01732	nitrilotriacetate monooxygenase	2.04471	NA	1.09669	NA	-2.25456	NA	-1.20925	NA	0	0	1.07333	0
RHA1_RS08415		RHA1_ro01733	acyl-CoA dehydrogenase	NA	NA	NA	NA	NA	NA	NA	NA	0	0	0	0
RHA1_RS08420		RHA1_ro01734	nitrilotriacetate monooxygenase	-1.68769	NA	-1.67569	NA	-1.20459	NA	-1.21321	NA	1.38591	0	0	0
RHA1_RS08425		RHA1_ro01735	transporter	NA	NA	NA	NA	NA	NA	NA	NA	0	0	0	0
RHA1_RS08430		RHA1_ro01736	hypothetical protein	-1.81659	NA	-1.8037	NA	-1.19102	NA	-1.19953	NA	4.48695	0	0	0
RHA1_RS08435		RHA1_ro01737	monooxygenase	NA	NA	NA	NA	NA	NA	NA	NA	0	0	0	0
RHA1_RS08440		RHA1_ro01738	methionine ABC transporter ATP-binding protein	NA	NA	NA	NA	NA	NA	NA	NA	0	0	0	0
RHA1_RS08445		RHA1_ro01739	ABC transporter permease	NA	NA	NA	NA	NA	NA	NA	NA	0	0	0	0
RHA1_RS08450		RHA1_ro01740	methionine-binding protein	1.08667	NA	1.93893	NA	1.16445	NA	-1.5323	NA	0	1.39952	0	0.426955
RHA1_RS08455		RHA1_ro01741	nitrilotriacetate monooxygenase	NA	NA	NA	NA	NA	NA	NA	NA	0	0	0	0
RHA1_RS08460		RHA1_ro01742	HxlR family transcriptional regulator	2.65836	NA	-1.86421	0.580862	-3.42681	NA	1.44617	0.732891	23.7973	11.1128	71.2255	16.1875
RHA1_RS08465		RHA1_ro01743	dehydrogenase	NA	NA	NA	NA	NA	NA	NA	NA	0	0	0	0
RHA1_RS08470		RHA1_ro01744	SAM-dependent methyltransferase	-1.18088	NA	1.10932	0.928408	-2.24422	NA	-2.93987	0.187709	22.7502	21.4297	13.0412	6.58368
RHA1_RS08475		RHA1_ro01745	DNA-binding protein	1.38709	0.711626	1.10053	0.917555	-1.33069	0.758287	-1.05578	0.94931	89.0813	87.9965	134.315	82.076
RHA1_RS08480		RHA1_ro01746	methionine aminopeptidase	-1.46408	NA	-2.32832	NA	2.71697	NA	4.3208	0.168112	9.48533	1.6443	6.34169	17.501
RHA1_RS08485			hypothetical protein	-2.69179	NA	-2.66027	NA	4.07121	NA	4.02353	NA	13.5617	0	0	18.2241
RHA1_RS08490			transposase	-1.35559	NA	2.14349	NA	1.69538	NA	-1.71389	0.624815	4.43615	8.6123	1.74703	4.53588
RHA1_RS08495		RHA1_ro01751	hypothetical protein	-1.71817	NA	1.14631	NA	1.79521	NA	-1.09712	0.941498	22.8925	26.3481	7.46717	20.6874
RHA1_RS08500		RHA1_ro01753	hypothetical protein	-2.20101	NA	-4.48124	NA	-1.94388	NA	1.04739	NA	8.46889	0	1.95344	0.783416
RHA1_RS08505		RHA1_ro01754	oxidoreductase	-1.39419	NA	-3.51097	NA	-2.55833	NA	-1.0159	NA	8.49903	0	7.21497	0.789994
RHA1_RS08510		RHA1_ro01755	NADPH-dependent FMN reductase	2.12288	NA	1.99921	NA	-3.07561	NA	-2.89644	NA	4.89146	12.1531	10.8933	2.9604
RHA1_RS08515		RHA1_ro01756	methionine ABC transporter substrate-binding protein	-1.63312	NA	1.13716	NA	-1.25114	NA	-2.32352	NA	1.42878	1.48609	0	0
RHA1_RS08520		RHA1_ro01757	methionine ABC transporter ATP-binding protein	-1.68854	NA	-1.67619	NA	1.39744	NA	1.38721	NA	1.72372	0	0	0.773777
RHA1_RS08525		RHA1_ro01758	methionine ABC transporter ATP-binding protein	1.90796	NA	1.09333	NA	-1.51031	NA	1.15545	NA	0	0	2.09486	0.596964
RHA1_RS08530		RHA1_ro01759	peptide ABC transporter ATPase	2.04471	NA	1.09669	NA	-2.25456	NA	-1.20925	NA	0	0	1.67741	0
RHA1_RS08535		RHA1_ro01760	ABC transporter	NA	NA	NA	NA	NA	NA	NA	NA	0	0	0	0
RHA1_RS08540		RHA1_ro01761	peptide ABC transporter permease	NA	NA	NA	NA	NA	NA	NA	NA	0	0	0	0
RHA1_RS08545		RHA1_ro01762	ABC transporter permease	-1.63312	NA	1.13716	NA	-1.25114	NA	-2.32352	NA	1.21571	1.26448	0	0
RHA1_RS08550		RHA1_ro01763	peptide ABC transporter substrate-binding protein	-1.83477	NA	-1.81645	NA	2.49812	NA	2.47317	NA	1.15707	0	0	1.4043
RHA1_RS08555		RHA1_ro01764	monooxygenase	-1.14427	NA	2.00825	NA	1.14591	NA	-2.00536	NA	1.79213	4.45266	0.997768	1.76911
RHA1_RS08560		RHA1_ro01765	GntR family transcriptional regulator	-1.81833	NA	-1.79846	NA	4.82454	NA	4.77182	NA	1.29185	0	0	3.78005
RHA1_RS08565		RHA1_ro01766	lysophospholipase	-1.6245	NA	1.22188	NA	2.66883	NA	1.34454	NA	1.78444	1.85601	0	3.62796
RHA1_RS08570		RHA1_ro01767	O-acetylhomoserine aminocarboxypropyltransferase	-2.59575	NA	-2.57028	NA	1.65379	NA	1.63757	NA	2.3177	0	0	0.857596
RHA1_RS08575		RHA1_ro01768	alkanesulfonate monooxygenase	-1.54727	NA	-1.53733	NA	1.15639	NA	1.14896	NA	1.16463	0	0	0.369549
RHA1_RS08580		RHA1_ro01769	monoamine oxidase	1.80585	0.428935	3.54636	0.0188008	1.62017	0.481297	-1.2121	0.730825	11.0403	33.665	19.493	30.5993
RHA1_RS08585		RHA1_ro01770	short-chain dehydrogenase	-3.1936	NA	-1.20951	0.859376	-1.14215	NA	-3.01576	0.155791	32.2848	23.3011	8.01064	7.07197
RHA1_RS08590		RHA1_ro01771	aldehyde dehydrogenase	-2.82437	0.045836	-1.16019	0.81007	-1.86647	0.3492	-4.54372	0.000269179	59.1574	44.2033	19.5058	9.19619
RHA1_RS08595		RHA1_ro01772	hypothetical protein	-1.01004	NA	2.84357	NA	1.06555	NA	-2.69544	NA	5.19981	13.4441	6.24301	4.93677
RHA1_RS08600		RHA1_ro01774	arabinosyltransferase	1.32973	0.665687	-1.07032	0.92489	-1.63494	0.388667	-1.14874	0.815488	11.8662	8.45578	14.5204	8.2675
RHA1_RS08605	terB	RHA1_ro01775	tellurium resistance protein	-2.12634	0.181389	-1.59015	0.409641	1.37162	0.672876	1.02574	0.968382	167.892	85.0321	74.9742	93.8332
RHA1_RS08610		RHA1_ro01776	hypothetical protein	2.83048	NA	1.1109	NA	-3.2183	NA	-1.26311	NA	0	0	4.85847	0
RHA1_RS08615		RHA1_ro01777	cytosine permease	-1.68769	NA	-1.67569	NA	-1.20459	NA	-1.21321	NA	3.4939	0	0	0
RHA1_RS08620		RHA1_ro01778	glyoxalase	-1.51863	0.42652	1.54911	0.302364	-1.17229	0.809329	-2.75785	0.00251313	209.781	269.916	115.785	101.927
RHA1_RS08625		RHA1_ro01779	peptidase M20	-1.25858	NA	1.44748	NA	-2.12799	NA	-3.87671	NA	2.60666	4.24307	1.2025	0.482259
RHA1_RS08630		RHA1_ro01780	hypothetical protein	-1.06791	NA	-2.68279	NA	-1.7478	NA	1.43734	NA	4.4802	0	5.37902	1.41785
RHA1_RS08635		RHA1_ro01781	endoribonuclease	1.09221	NA	1.10003	NA	1.36574	NA	1.35603	NA	0	0	0	1.34543
RHA1_RS08640		RHA1_ro01782	4-hydroxyphenylacetate-3-hydroxylase	2.13229	NA	-2.57329	NA	-4.21794	NA	1.30088	NA	2.06071	0	5.8989	0.652153
RHA1_RS08645		RHA1_ro01783	flavin oxidoreductase	1.09221	NA	1.10003	NA	1.36574	NA	1.35603	NA	0	0	0	0.896954
RHA1_RS08650		RHA1_ro01784	dienelactone hydrolase	1.26791	0.657259	3.2176	0.000237583	-1.89346	0.115339	-4.80508	2.14762e-08	59.4774	157.681	62.5152	34.0669
RHA1_RS08655		RHA1_ro01785	NADH-ubiquinone oxidoreductase	-1.6332	0.64431	1.42059	0.702661	1.45971	NA	-1.58943	0.556986	35.8418	37.8443	14.3396	27.1335
RHA1_RS08660		RHA1_ro01786	hypothetical protein	-1.51868	0.487137	1.08429	0.898219	-1.2208	0.787689	-2.01027	0.100826	57.8094	46.2605	34.0221	26.3828
RHA1_RS08665		RHA1_ro01787	LysR family transcriptional regulator	1.44242	0.665986	-1.19277	0.854635	-1.10553	NA	1.55624	0.532626	23.7555	16.1714	28.7744	27.7357
RHA1_RS08670		RHA1_ro01788	amino acid permease	-1.69748	NA	-4.42811	NA	-1.22414	NA	2.13099	NA	4.85339	0	1.80142	1.59702
RHA1_RS08675		RHA1_ro01789	NADH:flavin oxidoreductase	-1.64322	NA	1.22668	NA	2.61638	NA	1.29799	NA	0.588915	0.612537	0	1.1627
RHA1_RS08680		RHA1_ro01790	hypothetical protein	1.09221	NA	1.10003	NA	1.26853	NA	1.25951	NA	0	0	0	1.08139
RHA1_RS08685		RHA1_ro01791	aldehyde dehydrogenase	-1.37123	NA	-2.61461	NA	-1.06384	NA	1.79233	NA	2.34647	0	0.92408	1.00453
RHA1_RS08690		RHA1_ro01792	hypothetical protein	-2.4345	NA	-2.4134	NA	1.54086	NA	1.5275	NA	12.1194	0	0	3.82824
RHA1_RS08695		RHA1_ro01793	2-oxobutyrate oxidase	-1.07252	0.90939	1.23289	0.643183	1.34075	0.550118	1.01396	0.975793	105.238	113.035	82.7716	115.56
RHA1_RS08700		RHA1_ro01794	sodium:proton antiporter	1.50894	NA	-1.94764	NA	-1.57875	NA	1.86151	0.60218	5.26718	2.61116	8.25803	4.37624
RHA1_RS08705		RHA1_ro01795	nitroreductase	-1.86838	0.460929	-1.02934	0.976057	2.22749	NA	1.22718	0.76919	68.9683	59.331	32.2853	70.7015
RHA1_RS08710		RHA1_ro01796	glutamate synthase large subunit	2.84918	5.69602e-07	-5.64844	4.08532e-07	1.48637	0.0838662	23.9208	2.50956e-24	34.6632	4.74964	85.346	125.625
RHA1_RS08715	cysJ	RHA1_ro01797	sulfite reductase [NADPH] flavoprotein alpha-component	2.68152	0.00260357	-8.50668	0.000163021	1.24858	0.62208	28.4811	1.08258e-10	48.8662	4.8046	112.089	142.361
RHA1_RS08720		RHA1_ro01798	nitric oxide synthase	2.01352	0.0892746	-10.435	0.00024764	1.21339	0.726805	25.4948	5.07578e-08	174.429	5.76602	295.15	368.936
RHA1_RS08725	paaX	RHA1_ro01799	regulator	1.45572	0.712928	1.44328	0.691105	1.01297	NA	1.0217	0.98162	15.382	16.1831	19.62	19.8331
RHA1_RS08730		RHA1_ro01800	kynureninase	-1.4121	0.629435	1.32025	0.643565	1.9313	0.263931	1.03592	0.953984	33.2667	37.2018	18.2097	39.4448
RHA1_RS08735		RHA1_ro01801	tryptophan 2,3-dioxygenase	1.23322	0.738338	1.78667	0.192114	1.05143	0.943744	-1.37791	0.437119	54.8816	78.8995	55.2518	60.2453
RHA1_RS08740		RHA1_ro01802	NmrA family transcriptional regulator	-3.01744	NA	-1.79825	0.5693	1.53284	NA	-1.09469	0.940268	21.6596	8.98736	5.99951	8.55959
RHA1_RS08745		RHA1_ro01803	dihydrofolate reductase	-1.32154	NA	-1.29212	NA	1.10552	NA	1.08091	NA	11.0282	4.75221	5.08752	7.57074
RHA1_RS08750			hypothetical protein	1.77057	NA	1.80898	NA	1.27809	NA	1.25096	NA	7.53577	11.0885	11.8709	19.6699
RHA1_RS08755			hydrolase	-1.69955	NA	3.56109	NA	2.07673	NA	-2.91432	NA	1.49185	6.34133	0	1.61218
RHA1_RS08760		RHA1_ro01805	choline oxidase	27.2745	0.000353417	2.53964	0.494382	1.11407	NA	11.9646	0.00214775	0	2.22021	23.4566	25.7585
RHA1_RS08765		RHA1_ro01806	amino acid permease	18.1975	0.000362297	-1.26779	0.880859	1.19773	0.822668	27.6323	0.000149937	1.12388	0	28.3381	33.3249
RHA1_RS08770		RHA1_ro01807	betaine-aldehyde dehydrogenase	21.2265	0.0021748	1.3315	0.866217	1.49571	NA	23.8443	0.000725566	0	0	17.4692	28.4447
RHA1_RS08775			choline transporter	62.3909	4.72981e-07	1.37826	0.849062	1.49811	0.391913	67.8159	2.42623e-07	0	0	57.6623	87.7702
RHA1_RS08780		RHA1_ro01810	2Fe-2S ferredoxin	13.5649	NA	2.45875	0.52869	1.52684	NA	8.42352	0.0193896	0	1.10601	13.7381	22.5313
RHA1_RS08785		RHA1_ro01811	IclR family transcriptional regulator	-1.02154	0.980012	1.31445	0.642086	-1.94273	0.233985	-2.60863	0.0283916	97.2654	100.026	95.0778	40.7059
RHA1_RS08790		RHA1_ro01812	3-phenylpropionate dioxygenase	1.08624	NA	1.09402	NA	1.63156	NA	1.61996	NA	0	0	0	2.76173
RHA1_RS08795		RHA1_ro01813	pyridine nucleotide-disulfide oxidoreductase	4.13443	NA	1.33123	NA	1.7784	NA	5.52319	0.0837221	1.49565	1.10038	7.77801	14.1985
RHA1_RS08800		RHA1_ro01814	IclR family transcriptional regulator	1.31094	0.551001	1.02694	0.961189	1.76816	0.0889581	2.25717	0.00661931	99.4443	81.3397	109.973	202.638
RHA1_RS08805		RHA1_ro01815	sarcosine dehydrogenase	11.3876	0.000863201	1.97512	0.535874	1.29622	0.730913	7.47344	0.00169397	1.22237	2.51649	17.8281	22.0324
RHA1_RS08810		RHA1_ro01816	methenyltetrahydrofolate cyclohydrolase	4.2311	NA	2.5185	NA	2.31905	NA	3.89603	NA	0	2.06914	7.98021	16.4586
RHA1_RS08815		RHA1_ro01817	methenyltetrahydrofolate cyclohydrolase	4.46889	NA	1.22662	NA	1.71105	NA	6.23379	NA	0	0	5.59686	7.90308
RHA1_RS08820	purU	RHA1_ro01818	formyltetrahydrofolate deformylase	1.6502	NA	-1.66485	NA	-1.00777	NA	2.72615	NA	2.077	0	3.27183	3.45316
RHA1_RS08825		RHA1_ro01819	GntR family transcriptional regulator	1.27229	NA	1.92669	NA	1.97901	NA	1.30684	NA	1.85613	3.86117	2.0668	7.08925
RHA1_RS08830	glyA1	RHA1_ro01820	serine hydroxymethyltransferase	1.1444	NA	2.37565	NA	3.54506	NA	1.70773	NA	0	0.978396	0	2.57571
RHA1_RS08835	soxB	RHA1_ro01821	sarcosine oxidase subunit beta	-1.6182	NA	1.2519	NA	3.76053	NA	1.85629	NA	1.00916	1.04964	0	3.27326
RHA1_RS08840	soxD	RHA1_ro01822	sarcosine oxidase subunit delta	1.08639	NA	1.91625	NA	1.65667	NA	-1.06472	NA	0	4.65001	0	4.25577
RHA1_RS08845	soxA1	RHA1_ro01823	ferredoxin	-1.15461	NA	4.42456	NA	3.38979	NA	-1.50706	0.680885	1.23097	6.3894	0.484779	3.48938
RHA1_RS08850	soxG	RHA1_ro01824	sarcosine oxidase subunit gamma	2.68251	NA	1.11502	NA	-1.49548	NA	1.6087	NA	0	0	6.08536	1.87545
RHA1_RS08855		RHA1_ro01825	dihydropteroate synthase	2.25462	NA	2.29046	NA	1.53859	NA	1.51451	NA	0	1.4415	1.54321	3.53426
RHA1_RS08860		RHA1_ro01826	anthranilate synthase	2.76196	NA	1.68329	NA	-1.06439	NA	1.54155	0.71575	4.44055	10.6295	18.0428	12.8855
RHA1_RS08865		RHA1_ro01827	glycine cleavage system protein H	2.12271	NA	2.14939	NA	-1.58336	NA	-1.60325	NA	0	3.1337	3.35481	1.34543
RHA1_RS08870		RHA1_ro01828	serine dehydratase	1.42747	NA	1.68329	NA	-1.74601	NA	-2.05891	NA	2.17693	2.81422	3.61793	1.49444
RHA1_RS08875		RHA1_ro01829	hypothetical protein	1.09221	NA	1.10003	NA	1.26853	NA	1.25951	NA	0	0	0	0.568659
RHA1_RS08880		RHA1_ro01831	3'-5' exonuclease	-1.12863	0.917584	-1.09797	0.926951	-1.90903	NA	-1.96235	0.372879	11.9876	9.73928	8.29158	4.46524
RHA1_RS08885		RHA1_ro01832	calcium-binding protein	-1.81659	NA	-1.8037	NA	-1.19102	NA	-1.19953	NA	4.98127	0	0	0
RHA1_RS08890		RHA1_ro01833	hypothetical protein	-1.19465	0.779493	-1.75238	0.267582	-2.02593	0.138595	-1.38113	0.533945	146.714	60.4201	105.95	50.3829
RHA1_RS08895		RHA1_ro01834	hypothetical protein	-1.65523	NA	1.53452	NA	1.78893	NA	-1.41984	NA	3.58409	5.27379	0	3.39639
RHA1_RS08900		RHA1_ro01835	membrane protein	-1.59488	NA	1.70766	NA	1.3615	NA	-2.00037	NA	2.349	4.88645	0	1.49072
RHA1_RS08905		RHA1_ro01836	recombinase RecD	1.2902	0.654197	3.11204	0.000872608	1.03802	0.955945	-2.32371	0.00489515	25.6128	71.9548	30.7824	29.811
RHA1_RS08910		RHA1_ro01837	ATPase AAA	1.00082	0.997899	1.59242	0.190537	-1.51714	0.314309	-2.41394	0.00199835	26.8636	37.5946	23.2211	15.0652
RHA1_RS08915	recC	RHA1_ro01838	exodeoxyribonuclease V subunit gamma	-1.39899	0.368837	1.03671	0.93047	-1.40183	0.371197	-2.03314	0.00631035	47.9298	41.2847	30.1687	21.028
RHA1_RS08920			hypothetical protein	1.14522	0.779493	-1.57368	0.248656	-1.44062	0.356289	1.251	0.573755	114.067	59.075	110.341	78.3652
RHA1_RS08925			antitermination regulator	2.07291	0.410028	1.53871	0.642674	-1.00789	NA	1.33663	0.712529	38.0718	50.7169	76.1717	71.4462
RHA1_RS08930		RHA1_ro01840	hypothetical protein	-1.03894	0.932189	2.60737	1.08812e-05	1.08137	0.854275	-2.50505	2.19739e-06	270.361	577.143	227.479	243.613
RHA1_RS08935		RHA1_ro01841	hypothetical protein	-1.13967	0.921552	4.63276	0.0161559	1.47106	NA	-3.58914	0.0166089	37.6535	163.678	20.3501	43.3309
RHA1_RS08940		RHA1_ro01842	haloacid dehalogenase	-1.47314	0.408863	4.9176	3.47125e-10	1.43826	0.430599	-5.03686	3.95316e-13	16.9868	70.123	11.7052	14.4213
RHA1_RS08945			hypothetical protein	-1.12807	0.902961	2.0886	0.205348	-1.16994	0.872748	-2.75648	0.0347649	95.8759	157.158	79.1395	59.4993
RHA1_RS08950		RHA1_ro01843	hypothetical protein	-1.18118	0.833169	2.59059	0.0274973	2.26917	0.109197	-1.34848	0.504185	52.1725	107.296	33.4259	86.2795
RHA1_RS08955		RHA1_ro01844	dihydroxyacetone kinase	1.03035	0.977929	-1.2786	0.759971	-1.55935	NA	-1.18365	0.815193	17.7844	11.4715	16.3482	9.98359
RHA1_RS08960		RHA1_ro01845	aromatic ring hydroxylase	-1.80341	NA	1.11184	NA	1.91756	NA	-1.04565	NA	0.905686	0.666335	0	0.775452
RHA1_RS08965		RHA1_ro01846	MFS transporter	-1.68031	NA	-1.6676	NA	1.55039	NA	1.53866	NA	1.34199	0	0	0.847806
RHA1_RS08970		RHA1_ro01847	LysR family transcriptional regulator	-1.22287	NA	1.13685	NA	-3.20655	NA	-4.4578	0.122547	9.33775	10.7473	7.00931	1.47871
RHA1_RS08975		RHA1_ro01848	xylose isomerase	-1.84578	NA	2.82386	NA	-1.00837	NA	-5.25588	NA	2.12967	7.48563	0	0.478004
RHA1_RS08980		RHA1_ro01849	FAD-binding dehydrogenase	-2.71583	NA	-1.49231	NA	1.46575	NA	-1.24161	NA	2.16925	0.752089	0	0.645807
RHA1_RS08985		RHA1_ro01850	oxidoreductase	-2.511	NA	1.51609	NA	-1.01209	NA	-3.85292	NA	2.27199	4.46334	0	0.360462
RHA1_RS08990		RHA1_ro01851	2,5-didehydrogluconate reductase	NA	NA	NA	NA	NA	NA	NA	NA	0	0	0	0
RHA1_RS08995		RHA1_ro01852	flavin oxidoreductase	-1.85092	NA	2.10246	NA	1.105	NA	-3.52169	NA	0.904292	2.5132	0	0.285646
RHA1_RS09000	aroE3	RHA1_ro01853	shikimate dehydrogenase	2.04471	NA	1.09669	NA	-2.25456	NA	-1.20925	NA	0	0	1.53809	0
RHA1_RS09005		RHA1_ro01854	3-(2-hydroxyphenyl) propionic acid transporter	1.40002	NA	2.84356	NA	-4.49073	NA	-9.12106	NA	1.29185	4.54073	2.64813	0
RHA1_RS09010		RHA1_ro01855	LysR family transcriptional regulator	-1.70847	NA	-1.12056	NA	-2.60921	NA	-3.97816	NA	6.15809	5.48182	4.04329	0.623052
RHA1_RS09015		RHA1_ro01856	3-oxoacyl-ACP reductase	-1.67907	NA	1.54784	NA	1.83869	NA	-1.41347	NA	1.79989	5.19971	0	1.94601
RHA1_RS09020		RHA1_ro01857	6-chlorohydroxyquinol-1,2-dioxygenase	1.13515	NA	1.41137	NA	-1.09009	NA	-1.35536	NA	6.23099	6.11238	4.90775	5.23149
RHA1_RS09025		RHA1_ro01858	maleylacetate reductase	2.79315	NA	1.10978	NA	-1.53027	NA	1.64471	NA	0	0	2.60825	1.11489
RHA1_RS09030		RHA1_ro01859	amidohydrolase	1.71902	NA	2.29719	NA	-1.82144	NA	-2.43406	NA	1.78118	3.93137	2.80584	1.3622
RHA1_RS09035		RHA1_ro01860	3-(3-hydroxyphenyl)propionate hydroxylase	-1.84578	NA	2.82386	NA	-1.00837	NA	-5.25588	NA	1.10695	3.89084	0	0.248454
RHA1_RS09040		RHA1_ro01861	IclR family transcriptional regulator	-1.32481	NA	1.2998	0.82945	2.48899	NA	1.44542	0.696851	11.4899	13.356	5.01405	18.8213
RHA1_RS09045		RHA1_ro01862	MFS transporter	-1.71381	NA	-1.70203	NA	1.15328	NA	1.14535	NA	1.3033	0	0	0.292525
RHA1_RS09050		RHA1_ro01863	alpha/beta hydrolase	-1.55309	NA	2.67091	NA	2.86948	NA	-1.44561	NA	1.48491	8.57951	0	3.68209
RHA1_RS09055		RHA1_ro01864	maleylpyruvate isomerase	-1.19093	NA	1.27621	NA	2.11035	NA	1.38851	NA	4.18152	3.60376	1.92902	7.39026
RHA1_RS09060		RHA1_ro01865	2-hydroxyhepta-2,4-diene-1,7-dioate isomerase	-1.82794	NA	-1.08487	NA	-1.65424	NA	-2.78729	NA	11.7915	9.05248	6.04299	2.77944
RHA1_RS09065		RHA1_ro01866	cupin	-1.55932	NA	3.45593	NA	3.33413	NA	-1.61628	NA	1.15493	7.87421	0	3.37959
RHA1_RS09070		RHA1_ro01867	IclR family transcriptional regulator	-2.57168	NA	1.45205	NA	2.10024	NA	-1.77799	NA	3.90492	6.35635	0	2.47158
RHA1_RS09075		RHA1_ro01868	MFS transporter	1.95092	NA	3.67182	NA	-1.21635	NA	-2.28929	NA	1.03426	6.21514	2.3033	2.23646
RHA1_RS09080		RHA1_ro01869	3-hydroxybenzoate 6-hydroxylase	-1.25655	0.848085	1.77056	0.489944	1.08907	NA	-2.04285	0.299413	13.7633	24.5037	8.7993	10.3098
RHA1_RS09085	corA	RHA1_ro01870	magnesium transporter	-2.04138	0.178305	1.52679	0.370024	1.65851	0.388667	-1.87926	0.107812	80.47	92.8565	36.953	54.7651
RHA1_RS09090		RHA1_ro01871	glutamate synthase	-1.2863	0.5779	2.68033	0.000191094	1.10376	0.852569	-3.12361	1.22182e-06	64.9573	139.385	43.6339	48.0212
RHA1_RS09095		RHA1_ro01872	TetR family transcriptional regulator	-1.02383	0.980551	1.23557	0.769838	-1.15444	0.872098	-1.46039	0.504185	48.5932	51.7434	43.2033	35.0958
RHA1_RS09100		RHA1_ro01873	hypothetical protein	-1.8796	NA	4.639	NA	-1.74149	NA	-15.1849	NA	1.88394	12.9354	0	0
RHA1_RS09105		RHA1_ro01874	cyclohexanone monooxygenase	-1.91125	NA	1.62132	NA	1.0427	NA	-2.97185	NA	3.7148	6.6137	0.937175	1.55289
RHA1_RS09110		RHA1_ro01875	acyl-CoA dehydrogenase	1.8624	0.461152	2.33645	0.23522	-1.47252	NA	-1.84734	0.325204	11.7847	27.9225	22.3123	13.6352
RHA1_RS09115		RHA1_ro01876	3-ketoacyl-CoA thiolase	1.00732	0.996189	3.63492	0.0528378	-1.11333	NA	-4.01747	0.0156794	11.8624	38.2922	8.22525	9.611
RHA1_RS09120		RHA1_ro01877	choline oxidase	-1.36	0.521118	1.95228	0.0385071	-1.33804	0.564515	-3.55262	4.3978e-06	65.2194	107.667	48.2042	30.4372
RHA1_RS09125		RHA1_ro01878	amino acid permease	-1.42693	0.283075	2.31786	0.000125279	-1.29978	0.476865	-4.2989	1.40489e-13	109.813	203.188	67.6984	50.0642
RHA1_RS09130		RHA1_ro01879	betaine-aldehyde dehydrogenase	-1.17915	0.672647	1.79032	0.0196854	-1.46237	0.240311	-3.08714	1.50169e-07	112.748	160.352	80.798	55.708
RHA1_RS09135		RHA1_ro01880	NADP-dependent aryl-alcohol dehydrogenase	1.55827	0.651048	-6.69689	0.066597	1.36302	NA	14.2239	0.00356448	16.9679	0	23.1595	30.3992
RHA1_RS09140		RHA1_ro01881	protein tyrosine phosphatase	-1.68769	NA	-1.67569	NA	-1.20459	NA	-1.21321	NA	1.35874	0	0	0
RHA1_RS09145		RHA1_ro01882	3-alpha-hydroxysteroid dehydrogenase	1.64337	NA	-1.77518	NA	-2.01533	NA	1.44754	NA	2.26946	0	3.57501	1.22625
RHA1_RS09150		RHA1_ro01883	short-chain dehydrogenase	2.02068	NA	2.07679	NA	-1.61478	NA	-1.65962	NA	2.22648	6.18781	6.31767	2.81318
RHA1_RS09155		RHA1_ro01884	oxidoreductase	-1.65134	NA	1.21119	0.860588	1.74413	NA	-1.14675	0.886006	19.1507	22.5162	6.83342	16.786
RHA1_RS09160		RHA1_ro01885	hypothetical protein	-3.04522	0.134203	-2.81554	0.145279	-1.07176	NA	-1.15919	0.865787	109.671	35.7719	31.107	26.8205
RHA1_RS09165		RHA1_ro01886	hypothetical protein	-2.14522	0.0775509	1.57004	0.214131	1.26023	0.709734	-2.67259	0.000627078	141.329	188.657	60.402	70.418
RHA1_RS09170		RHA1_ro01887	HNH endonuclease	-2.14995	NA	1.68798	0.588055	2.23295	NA	-1.62524	0.566323	8.93544	15.1961	2.15332	7.93151
RHA1_RS09175		RHA1_ro01888	pyridoxamine 5-phosphate oxidase	1.3768	NA	2.94026	0.206444	1.21943	NA	-1.75129	0.470727	20.0502	51.1812	22.1504	28.9627
RHA1_RS09180			hypothetical protein	-1.21193	0.790175	1.49107	0.443836	1.40707	0.60125	-1.28428	0.599794	36.0246	48.2922	27.1789	35.8983
RHA1_RS09185			hypothetical protein	-2.7477	NA	-2.72127	NA	1.24974	NA	1.23772	NA	10.6762	0	0	1.97521
RHA1_RS09190		RHA1_ro01890	protein kinase	-1.58309	NA	-1.14483	0.906198	1.77294	NA	1.28212	0.794961	11.3441	8.97965	4.4948	11.2428
RHA1_RS09195			XRE family transcriptional regulator	-1.656	NA	1.04018	NA	2.18921	NA	1.27092	NA	21.2454	19.6817	5.57788	23.6064
RHA1_RS09200		RHA1_ro01891	endonuclease IV	1.00394	0.996465	1.02148	0.975574	1.16429	0.81438	1.1443	0.790226	70.5677	66.9289	67.4148	70.6115
RHA1_RS09205		RHA1_ro01892	sulfate permease	1.91804	NA	1.54898	NA	1.81518	NA	2.24767	NA	0.851995	2.46134	1.89739	4.82606
RHA1_RS09210		RHA1_ro01893	amino acid ABC transporter substrate-binding protein	-1.19176	0.686959	-1.35314	0.41116	-1.61343	0.172466	-1.421	0.283958	235.438	151.814	166.238	103.26
RHA1_RS09215		RHA1_ro01894	cysteine ABC transporter permease	-1.20049	0.752321	-1.12416	0.834383	-1.69223	0.258519	-1.80713	0.125294	121.508	89.2003	90.1497	50.1979
RHA1_RS09220	glnQ	RHA1_ro01895	arginine ABC transporter ATP-binding protein	-1.15864	0.851785	-1.26876	0.718837	-1.1176	0.893383	-1.0206	0.975793	64.1763	46.7226	50.3345	42.2054
RHA1_RS09225			acetyltransferase	-1.38874	0.437805	-1.44087	0.344614	-1.15095	0.789673	-1.10931	0.80001	239.553	133.66	147.091	127.129
RHA1_RS09230		RHA1_ro01897	triacylglycerol lipase	1.46196	0.784077	10.4192	0.00144938	-2.29762	NA	-16.3749	9.5699e-06	3.48732	37.0691	5.23545	1.88483
RHA1_RS09235		RHA1_ro01898	lipid acyl hydrolase	-1.02451	0.982182	1.08509	0.928122	-1.75727	NA	-1.95353	0.298727	31.1974	29.0991	28.3815	14.6411
RHA1_RS09240		RHA1_ro01899	acyl-CoA synthetase	-1.42259	0.500034	2.40066	0.00782053	-1.0991	0.888669	-3.7536	4.09878e-06	41.7676	80.3206	23.4648	22.7939
RHA1_RS09245		RHA1_ro01900	MarR family transcriptional regulator	-1.46196	0.505826	3.4815	9.00495e-05	1.24532	0.735144	-4.08715	3.87228e-07	101.668	311.346	59.2867	74.9953
RHA1_RS09250		RHA1_ro01901	acetyltransferase	-1.19553	NA	1.02383	0.986844	-1.87431	NA	-2.2942	0.351935	23.8944	22.0215	19.8555	8.02728
RHA1_RS09255		RHA1_ro01902	hypothetical protein	-1.05913	0.9469	1.00477	0.995105	-1.47375	0.57564	-1.56833	0.395945	100.657	81.3114	86.1679	53.0984
RHA1_RS09260		RHA1_ro01903	hypothetical protein	-1.92815	0.0368283	3.07169	7.0784e-08	-2.60589	0.00238742	-15.4339	2.48534e-36	287.15	735.519	136.274	48.1512
RHA1_RS09265		RHA1_ro01904	hypothetical protein	-1.68202	NA	1.0818	NA	1.58816	NA	-1.14573	NA	6.01955	5.63992	2.09013	4.95236
RHA1_RS09270		RHA1_ro01905	hypothetical protein	-1.11041	NA	-2.39127	0.426436	-1.14567	NA	1.87969	0.547425	9.00412	1.75793	7.72092	5.91896
RHA1_RS09275		RHA1_ro01906	ATPase	1.00871	NA	1.21749	0.875347	-1.18096	NA	-1.42539	0.732236	8.18123	10.967	7.04835	5.74921
RHA1_RS09280		RHA1_ro01907	hypothetical protein	-1.38072	NA	-3.10288	NA	2.10626	NA	4.73339	NA	1.94697	0	1.65281	2.72123
RHA1_RS09285		RHA1_ro01908	von Willebrand factor A	-3.00969	NA	-1.98079	NA	1.67035	NA	1.09932	NA	9.19336	2.44323	1.30781	3.96136
RHA1_RS09290		RHA1_ro01909	membrane protein	-1.21123	0.686959	2.02137	0.0171736	-4.15938	1.58021e-05	-10.1836	5.96044e-17	552.806	913.616	425.084	89.029
RHA1_RS09295		RHA1_ro01910	acyl-CoA dehydrogenase	-1.98096	0.155846	-3.4496	0.00745115	-1.12036	0.877877	1.55431	0.406816	89.7569	19.9347	43.6162	34.4238
RHA1_RS09300		RHA1_ro01911	acyl-CoA dehydrogenase	-2.99575	0.00249016	-4.34487	7.18737e-05	-1.39209	0.536337	1.04184	0.946554	161.252	24.8825	48.9221	32.6698
RHA1_RS09305		RHA1_ro01912	hypothetical protein	-1.92298	0.304757	-1.90406	0.279877	1.38729	0.676665	1.37364	0.601812	113.434	47.723	54.4618	70.0897
RHA1_RS09310		RHA1_ro01913	hypothetical protein	-3.15229	NA	-2.86651	0.245915	1.18289	NA	1.07565	0.950081	49.0947	16.4809	12.3885	14.4596
RHA1_RS09315		RHA1_ro01914	hypothetical protein	-1.62928	0.548107	-3.17199	0.0997203	-2.07345	NA	-1.06502	0.948881	92.8636	23.4777	56.859	22.7094
RHA1_RS09320		RHA1_ro01915	alkaline-shock protein	-1.23898	0.780824	-1.01758	0.983491	-1.22606	0.802769	-1.49281	0.476571	157.146	124.8	130.58	88.2997
RHA1_RS09325		RHA1_ro01916	hypothetical protein	-1.42263	0.678541	1.01854	0.98496	-1.36	NA	-1.97064	0.24991	101.175	79.6225	67.9469	42.5793
RHA1_RS09330		RHA1_ro01917	hypothetical protein	-5.71203	NA	-5.64502	NA	1.86141	NA	1.83958	NA	40.3817	0	0	7.49213
RHA1_RS09335		RHA1_ro01918	hypothetical protein	-1.15674	NA	-1.88531	0.530333	-1.1925	NA	1.36675	0.75129	16.6165	8.66885	13.0326	9.9516
RHA1_RS09340		RHA1_ro01919	membrane protein	1.51534	NA	-1.58238	NA	-1.47945	NA	1.62078	0.65974	16.5766	8.50825	20.7432	13.7678
RHA1_RS09345		RHA1_ro01920	hypothetical protein	-3.10757	0.090345	1.40721	0.581068	-1.32007	0.790514	-5.77266	0.000175971	179.129	194.306	54.9846	33.9885
RHA1_RS09350	tufA	RHA1_ro01921	elongation factor Tu	-1.67582	0.00142646	-1.692	0.000816194	2.39231	3.02532e-09	2.41541	7.82285e-10	1511.42	729.913	782.583	1848.99
RHA1_RS09355	fusA	RHA1_ro01922	elongation factor G	1.03218	0.906888	-1.21173	0.305969	2.42383	5.72104e-11	3.03155	1.22205e-16	369.093	245.586	337.779	794.081
RHA1_RS09360	rpsG	RHA1_ro01923	30S ribosomal protein S7	-1.29433	0.566062	-1.12126	0.804586	2.46187	0.00297238	2.13268	0.00791036	238.793	177.195	168.764	395.157
RHA1_RS09365	rpsL	RHA1_ro01924	30S ribosomal protein S12	1.18468	0.733451	1.14341	0.776646	3.51009	2.94092e-06	3.63678	8.95246e-07	177.775	178.351	188.985	646.34
RHA1_RS09370		RHA1_ro01925	hypothetical protein	1.50562	0.500296	1.11795	0.873646	1.37624	0.593719	1.85348	0.171364	60.7718	55.5219	79.7659	111.703
RHA1_RS09375		RHA1_ro01926	hypothetical protein	1.25352	0.717297	1.23357	0.713022	1.37524	0.56356	1.39748	0.446221	81.105	83.1912	93.1697	123.354
RHA1_RS09380		RHA1_ro01927	TetR family transcriptional regulator	1.0679	0.96007	1.26519	0.814742	-1.11676	NA	-1.32309	0.732553	23.4863	20.704	21.0878	18.611
RHA1_RS09385		RHA1_ro01928	enoyl-CoA hydratase	-1.62102	0.5481	1.40417	0.608939	2.07142	0.297107	-1.09885	0.88265	37.5867	43.5488	16.6504	40.718
RHA1_RS09390		RHA1_ro01929	acyl-CoA dehydrogenase	1.04594	0.955528	1.88087	0.15428	1.60571	0.362733	-1.11991	0.80719	36.8707	54.7045	32.6674	52.7876
RHA1_RS09395		RHA1_ro01930	acetyl-CoA carboxylase subunit alpha	-1.40935	0.631842	1.78888	0.243849	2.58327	0.0639751	1.02463	0.965501	18.5948	30.0473	12.0304	29.2586
RHA1_RS09400		RHA1_ro01931	acetyl-CoA carboxylase	1.40192	0.694953	2.55382	0.116177	1.34622	0.729111	-1.35316	0.614012	12.5345	26.0525	13.5524	21.1856
RHA1_RS09405		RHA1_ro01932	acyl-CoA dehydrogenase	1.18481	0.866913	1.95881	0.32862	1.18047	0.871017	-1.40051	0.608022	18.7165	37.258	20.3169	24.0479
RHA1_RS09410		RHA1_ro01933	exopolyphosphatase	-1.29855	0.784098	1.39279	0.659717	1.09714	NA	-1.64847	0.413444	14.4122	17.3949	9.11702	10.09
RHA1_RS09415		RHA1_ro01934	hypothetical protein	1.3	NA	2.99064	NA	2.00822	NA	-1.14554	NA	1.5749	7.82589	1.75365	6.10773
RHA1_RS09420		RHA1_ro01935	short-chain dehydrogenase	-1.44816	NA	-4.50409	NA	2.03644	NA	6.33376	NA	9.23458	0	5.93546	10.9199
RHA1_RS09425		RHA1_ro01936	enoyl-CoA hydratase	-1.02387	NA	-1.69297	0.584947	-1.00441	NA	1.64625	0.565176	23.8405	12.2366	19.4292	18.9224
RHA1_RS09430		RHA1_ro01937	membrane protein	1.48932	NA	-2.69339	NA	-2.60802	NA	1.53807	0.735314	11.771	1.51737	17.5565	4.92043
RHA1_RS09435		RHA1_ro01938	aminopeptidase N	1.06298	0.932395	-1.26475	0.698672	-1.7308	0.293238	-1.28742	0.636977	20.4687	13.3752	19.4799	10.5546
RHA1_RS09440		RHA1_ro01939	FAD-dependent oxidoreductase	1.21914	NA	-1.26885	0.85672	1.0875	NA	1.68226	0.610007	7.6304	3.59627	10.9825	9.18313
RHA1_RS09445		RHA1_ro01940	TetR family transcriptional regulator	-1.75825	NA	3.20654	NA	1.30136	NA	-4.33229	NA	3.14326	15.1589	0	1.41101
RHA1_RS09450		RHA1_ro01941	hypothetical protein	-1.53153	0.665986	1.62503	0.527343	1.29871	NA	-1.91636	0.303265	66.3872	83.1105	31.7092	46.0002
RHA1_RS09455		RHA1_ro01942	cyclase	-1.30474	0.616088	2.26778	0.011386	-1.35323	0.574124	-4.00402	7.34069e-07	60.6004	119.579	44.3605	29.3535
RHA1_RS09460		RHA1_ro01943	TetR family transcriptional regulator	7.22082	NA	7.47552	0.0285741	-1.50346	NA	-1.55649	0.581965	3.12654	32.9686	34.0026	19.8306
RHA1_RS09465		RHA1_ro01944	thioesterase	1.16862	NA	1.61904	NA	-1.47358	NA	-2.04153	NA	12.8329	22.8473	14.9009	8.88388
RHA1_RS09470		RHA1_ro01945	pyridoxal-5'-phosphate-dependent protein subunit beta	-1.43782	NA	-1.18292	0.873902	1.74561	NA	1.43615	0.667299	19.1155	9.61003	12.0593	19.8238
RHA1_RS09475		RHA1_ro01946	pirin	1.87704	0.141158	-1.06052	0.924166	-1.86028	0.117222	1.07007	0.898117	55.4115	38.6155	94.3483	47.3177
RHA1_RS09480		RHA1_ro01947	MarR family transcriptional regulator	1.54926	NA	-4.07674	NA	-1.3999	NA	4.51167	NA	15.1066	0	25.4946	14.7241
RHA1_RS09485		RHA1_ro01948	N5,N10-methylene tetrahydromethanopterin reductase	-1.05203	0.957762	-2.9927	0.104712	-1.36611	0.691619	2.08233	0.273554	35.6457	8.00802	30.3746	20.5993
RHA1_RS09490		RHA1_ro01949	major facilitator transporter	-1.23083	0.784098	-1.65753	0.427006	2.73629	0.0395473	3.68491	0.00504452	26.059	11.4939	18.5279	49.9826
RHA1_RS09495		RHA1_ro01950	MarR family transcriptional regulator	-1.1047	0.923983	1.0165	0.987291	4.63695	0.00511236	4.12936	0.00515017	41.001	36.7239	39.5446	152.996
RHA1_RS09500		RHA1_ro01951	alcohol dehydrogenase	-2.19291	NA	2.73031	0.182252	1.53457	NA	-3.90165	0.0295707	12.6894	34.4685	5.1797	7.72375
RHA1_RS09505		RHA1_ro01952	ferredoxin	-3.27648	0.304315	6.45351	0.00319991	-1.55228	NA	-32.8226	7.89505e-08	6.93545	39.3753	0.835676	1.00543
RHA1_RS09510		RHA1_ro01953	4-hydroxybenzoyl-CoA thioesterase	-1.40366	0.752064	1.60379	0.553483	1.92269	NA	-1.17085	0.833411	21.836	27.5355	14.6104	26.667
RHA1_RS09515		RHA1_ro01954	XRE family transcriptional regulator	1.94588	0.30873	1.55727	0.517518	-1.29351	0.731432	-1.03518	0.959779	25.179	32.7206	45.8243	32.5218
RHA1_RS09520		RHA1_ro01955	aldo/keto reductase	1.11229	NA	2.23384	NA	1.64334	NA	-1.2221	NA	0	1.27944	0	0.939641
RHA1_RS09525		RHA1_ro01956	hypothetical protein	-1.08171	NA	-2.5979	0.32613	1.09346	NA	2.62612	0.270924	38.4833	7.58686	34.6756	34.8315
RHA1_RS09530		RHA1_ro01957	membrane protein	1.3017	0.444972	1.68942	0.048762	-1.34904	0.353993	-1.75086	0.0156794	672.113	942.307	767.357	554.179
RHA1_RS09535			transcriptional regulator	-2.60476	NA	-1.3106	NA	4.26619	NA	2.14656	0.456038	16.1	6.93772	2.47574	23.046
RHA1_RS09540		RHA1_ro01960	peptidase M23	-1.12684	0.902862	1.59279	0.473264	1.33559	0.735144	-1.34384	0.619633	23.2185	29.6493	15.3598	23.9303
RHA1_RS09545	rpoC	RHA1_ro01961	DNA-directed RNA polymerase subunit beta'	-1.19159	0.315579	-1.69829	0.000119584	1.69766	3.86935e-05	2.41956	1.11951e-12	267.723	129.098	198.129	325.839
RHA1_RS09550	rpoB	RHA1_ro01962	DNA-directed RNA polymerase subunit beta	1.22505	0.333993	1.07101	0.774948	2.13237	3.16862e-07	2.43908	5.56864e-10	212.499	187.34	228.223	474.242
RHA1_RS09555		RHA1_ro01963	hypothetical protein	1.37555	0.759888	1.663	0.547205	-1.15657	NA	-1.39826	0.658713	6.95953	9.79612	7.45018	7.19703
RHA1_RS09560		RHA1_ro01964	hypothetical protein	-2.108	0.171038	-1.64735	0.348196	1.07296	0.935427	-1.19261	0.753262	74.0004	35.1057	32.7549	31.6201
RHA1_RS09565		RHA1_ro01965	hypothetical protein	-1.31176	0.525608	1.64562	0.101453	-1.10036	0.854275	-2.37531	0.000582245	171.215	244.488	112.721	100.534
RHA1_RS09570		RHA1_ro01966	mammalian cell entry protein	-1.96569	0.0042251	2.72815	4.16849e-09	1.056	0.895901	-5.07831	8.30745e-25	220.392	487.178	98.2061	100.331
RHA1_RS09575		RHA1_ro01967	mammalian cell entry protein	-1.75667	0.0455021	3.44754	1.91634e-11	1.04437	0.926311	-5.79888	2.70836e-25	139.237	400.986	68.5176	70.7252
RHA1_RS09580		RHA1_ro01968	mammalian cell entry protein	-1.77264	0.0306719	2.83948	1.25407e-08	1.1316	0.758287	-4.448	4.69878e-19	169.748	397.568	85.7879	91.6476
RHA1_RS09585		RHA1_ro01969	ABC transporter substrate-binding protein	-1.35611	0.369792	2.29201	9.5355e-05	-1.52712	0.171861	-4.74663	4.49638e-16	157.531	299.14	102.404	64.8592
RHA1_RS09590		RHA1_ro01970	ABC transporter substrate-binding protein	-1.71548	0.0959235	2.68086	1.73584e-05	-1.19174	0.705166	-5.48075	7.61318e-16	172.557	374.373	84.3988	70.5102
RHA1_RS09595		RHA1_ro01971	mammalian cell entry protein	-2.26876	0.00324651	1.85616	0.00503218	-1.13414	0.787517	-4.77606	1.17038e-15	153.114	237.056	62.7874	50.0913
RHA1_RS09600		RHA1_ro01972	ABC transporter permease	-2.78736	0.0278431	1.67507	0.180948	-2.51532	0.0899481	-11.7441	1.17225e-12	103.067	139.426	29.9794	11.6379
RHA1_RS09605		RHA1_ro01973	ABC transporter permease	-3.50129	2.60932e-05	1.5012	0.110518	-1.43973	0.409867	-7.56743	3.73089e-20	259.629	321.103	66.074	42.9244
RHA1_RS09610		RHA1_ro01974	ABC transporter ATP-binding protein	-2.95549	5.77734e-10	2.18666	5.89889e-08	-1.79788	0.00376967	-11.6191	3.81123e-66	642.284	1167.62	182.47	103.533
RHA1_RS09615	rplL	RHA1_ro01975	50S ribosomal protein L7/L12	-4.52249	4.72124e-20	-6.71021	6.54843e-27	1.3153	0.240149	1.95157	0.000502182	3018.71	369.854	573.761	748.642
RHA1_RS09620	rplJ	RHA1_ro01976	50S ribosomal protein L10	-4.17344	8.7697e-19	-7.66599	1.32666e-28	1.57926	0.0172867	2.90087	1.98915e-08	1913.91	208.12	398.786	615.29
RHA1_RS09625		RHA1_ro01977	MFS transporter	1.77211	NA	-2.98058	NA	-1.43245	NA	3.68732	NA	2.6284	0	4.80332	2.94073
RHA1_RS09630	rplA	RHA1_ro01978	50S ribosomal protein L1	-1.01861	0.966162	-1.16609	0.618993	2.46511	1.05868e-05	2.82204	2.2215e-07	329.143	235.613	275.961	680.526
RHA1_RS09635	rplK	RHA1_ro01979	50S ribosomal protein L11	1.05082	0.905723	-1.45004	0.204873	1.98557	0.00243118	3.02547	4.80073e-07	475.978	246.206	444.668	853.966
RHA1_RS09640	nusG	RHA1_ro01980	transcription termination/antitermination factor NusG	1.34079	0.456083	-1.5819	0.239228	1.94531	0.0180441	4.12598	6.20055e-07	127.732	71.436	152.418	286.311
RHA1_RS09645	secE	RHA1_ro01981	preprotein translocase subunit SecE	1.30408	0.654362	-1.56777	0.431465	2.06544	0.0768727	4.22281	0.000337576	104.724	54.7294	117.176	240.068
RHA1_RS09650	trnW	RHA1_ro01982	tRNA-Trp	1.70541	0.440965	2.58762	0.0759035	1.49394	0.551984	-1.01563	0.980498	293.713	569	457.108	663.293
RHA1_RS09655		RHA1_ro01983	3-hydroxyacyl-ACP dehydratase	-1.19958	0.610309	-1.68834	0.0678642	1.90478	0.00717604	2.68086	2.47006e-05	399.004	198.28	296.188	543.257
RHA1_RS09660		RHA1_ro01984	acyl dehydratase	-1.02114	0.966637	-1.51209	0.195095	1.86918	0.0167177	2.76787	3.45592e-05	330.811	182.734	270	517.388
RHA1_RS09665	rpmG	RHA1_ro01985	50S ribosomal protein L33	1.40915	0.500034	1.20762	0.721919	1.75791	0.151132	2.05127	0.0368857	295.438	283.14	375.524	635.724
RHA1_RS09670	trnM	RHA1_ro01986	tRNA-Met	-1.55835	NA	-1.58884	0.641022	2.55669	NA	2.6067	0.207502	216.229	102.677	137.085	313.049
RHA1_RS09675	trnT	RHA1_ro01987	tRNA-Thr	1.04362	NA	1.07168	NA	1.09996	NA	1.07116	NA	34.1732	49.3616	49.5165	39.156
RHA1_RS09680	trnY	RHA1_ro01988	tRNA-Tyr	-1.87424	0.042102	-1.09125	0.832739	-2.86164	0.000257018	-4.91494	3.71631e-10	5479.93	4077.71	2692.41	863.611
RHA1_RS09685		RHA1_ro01989	hypothetical protein	1.07296	0.907351	-1.88713	0.144972	1.01363	0.986255	2.0524	0.060848	179.647	76.1733	183.601	170.33
RHA1_RS09690		RHA1_ro01990	protease	-1.68078	0.446597	1.57948	0.401433	-1.03646	0.972498	-2.75153	0.0167549	48.6049	61.2739	22.9146	23.5965
RHA1_RS09695		RHA1_ro01991	geranylgeranyl pyrophosphate synthase	-1.50642	0.3767	-2.56374	0.0217268	1.16722	0.791516	1.98646	0.0885497	96.06	31.0162	60.8769	63.6607
RHA1_RS09700		RHA1_ro01992	FAD-linked oxidoreductase	-1.67238	0.428182	-1.47854	0.527343	1.23634	0.793781	1.09304	0.890001	42.2609	27.1617	24.8697	26.5779
RHA1_RS09705	ubiE	RHA1_ro01993	ubiquinone/menaquinone biosynthesis methyltransferase	-1.76286	0.373989	-1.71847	0.35905	-1.12329	0.895895	-1.1523	0.822636	81.8357	35.8814	44.9363	34.0563
RHA1_RS09710		RHA1_ro01994	succinate-semialdehyde dehdyrogenase	1.20952	0.71255	1.22355	0.662341	1.06232	0.916697	1.05013	0.913235	48.2627	49.1866	51.9096	53.3054
RHA1_RS09715		RHA1_ro01995	GDP-mannose-dependent alpha-mannosyltransferase	2.34181	NA	-1.11467	NA	1.28604	NA	3.35702	NA	2.71968	1.17195	7.02925	8.89828
RHA1_RS09720		RHA1_ro01996	membrane protein	-4.89776	NA	-4.78877	NA	2.03275	NA	1.98752	NA	38.6214	2.94184	3.14942	12.4313
RHA1_RS09725	menD	RHA1_ro01997	2-succinyl-5-enolpyruvyl-6-hydroxy-3-cyclohexene-1-carboxylate synthase	-3.01237	0.119378	-5.36481	0.0203728	1.95062	NA	3.47391	0.0854351	27.2715	2.39364	7.86284	14.9379
RHA1_RS09730		RHA1_ro01998	flavin reductase	-8.0746	NA	-7.95682	NA	3.3199	NA	3.27148	NA	21.0365	0	0	5.84378
RHA1_RS09735		RHA1_ro01999	siderophore interacting protein	-5.66139	0.0264212	-2.02943	0.332007	-1.18787	NA	-3.31372	0.0757639	56.5678	21.2387	7.7204	6.62103
RHA1_RS09740		RHA1_ro02000	hypothetical protein	-1.24912	0.60697	-9.2732	3.14998e-07	-1.49238	0.300395	4.97445	0.000268207	397.773	40.9522	292.232	183.05
RHA1_RS09745		RHA1_ro02001	O-succinylbenzoate synthase	1.0365	0.963355	-3.19948	0.0306369	-2.6656	0.0277812	1.24409	0.742935	64.8582	14.961	60.1898	20.6711
RHA1_RS09750		RHA1_ro02002	thioesterase	-1.23155	0.661065	-2.44027	0.0179768	-2.16842	0.0276618	-1.09435	0.855805	189.6	66.3405	141.09	60.1804
RHA1_RS09755		RHA1_ro02003	crotonase	-1.41766	0.568071	-2.64043	0.0648125	1.21068	0.787517	2.25492	0.104015	71.7797	19.6707	43.52	51.9114
RHA1_RS09760		RHA1_ro02004	arylsulfatase	3.04636	4.1381e-05	9.82079	7.22492e-24	4.17263	4.68638e-14	1.29433	0.16331	22.5211	181.418	58.2531	248.06
RHA1_RS09765		RHA1_ro02005	hypothetical protein	-1.68682	0.270868	1.35186	0.476672	-1.15046	0.824183	-2.62346	0.00222404	181.598	199.879	94.4924	78.6346
RHA1_RS09770		RHA1_ro02006	glyoxalase	-1.39675	0.584592	1.12275	0.851764	1.1348	0.862674	-1.38192	0.476658	148.146	129.948	83.501	102.202
RHA1_RS09775	pitA	RHA1_ro02007	inorganic phosphate transporter	-1.21785	0.616149	-1.10347	0.806659	1.35452	0.387909	1.22731	0.506762	133.726	95.3807	90.3278	127.682
RHA1_RS09780		RHA1_ro02008	membrane protein	1.01575	NA	-6.24144	NA	-1.53321	NA	4.13494	0.211517	43.9773	0	39.5474	24.3758
RHA1_RS09785		RHA1_ro02009	hypothetical protein	2.92693	0.202958	1.18362	0.885128	1.89593	NA	4.68836	0.0237631	21.9908	14.6594	70.6722	115.239
RHA1_RS09790		RHA1_ro02010	hypothetical protein	5.55524	NA	2.05327	0.592696	1.25302	NA	3.39011	0.200788	4.15774	8.64902	50.0359	52.6725
RHA1_RS09795		RHA1_ro02011	O-succinylbenzoic acid--CoA ligase	-1.26805	NA	-2.41276	NA	4.17826	NA	7.95011	NA	3.07743	0	1.21195	9.90024
RHA1_RS09800		RHA1_ro02012	hypothetical protein	-1.54727	NA	-1.53733	NA	1.15639	NA	1.14896	NA	1.20166	0	0	0.381298
RHA1_RS09805		RHA1_ro02013	IclR family transcriptional regulator	-1.64076	NA	5.29351	NA	1.32828	NA	-6.53884	NA	1.26375	10.2231	0	0.965345
RHA1_RS09810		RHA1_ro02014	ABC transporter	1.16593	NA	3.11012	0.174545	-1.7714	NA	-4.7252	0.0259246	10.2479	32.6095	8.35676	5.73283
RHA1_RS09815		RHA1_ro02015	preprotein translocase	66.7151	5.02251e-06	1.31882	0.873038	-11.3854	NA	4.44314	0.167509	0	0	487.979	35.8612
RHA1_RS09820		RHA1_ro02016	hypothetical protein	94.6564	1.95041e-07	1.33868	0.863433	-10.6224	2.21752e-07	6.65658	0.057064	0	0	186.505	16.2436
RHA1_RS09825		RHA1_ro02017	amino acid oxidase	71.3252	7.13076e-09	-1.27175	0.879663	-13.4107	9.75713e-11	6.76381	0.0457431	1.09867	0	108.38	7.51645
RHA1_RS09830		RHA1_ro02018	amino acid transporter	41.2772	3.29542e-05	1.35084	0.860005	-1.1715	0.850899	26.0835	0.000254349	0	0	36.6823	31.3294
RHA1_RS09835		RHA1_ro02019	IclR family transcriptional regulator	10.9213	NA	-1.40776	NA	-3.08391	NA	4.98541	0.144959	1.68329	0	33.3779	9.31732
RHA1_RS09840		RHA1_ro02020	hypothetical protein	1.70628	0.364369	1.59602	0.405429	1.50076	0.492708	1.60444	0.31516	22.3452	27.8421	34.3456	52.4849
RHA1_RS09845		RHA1_ro02021	1,4-dihydroxy-2-naphthoate prenyltransferase	-4.91926	0.0410146	-4.77045	0.0371713	1.457	NA	1.41293	0.710418	59.3244	8.61547	8.94411	13.6645
RHA1_RS09850		RHA1_ro02022	membrane protein	-2.22134	0.0634623	-3.8182	0.00181304	-1.17969	0.802643	1.45705	0.467499	320.711	62.4245	130.58	100.994
RHA1_RS09855		RHA1_ro02023	Clp protease ATP-binding protein	-1.35186	0.708729	-6.26781	0.0145148	-1.2485	NA	3.71358	0.0834838	72.8974	8.6433	51.472	36.6848
RHA1_RS09860		RHA1_ro02024	hypothetical protein	-7.17171	NA	-3.40889	0.110089	1.90536	NA	-1.10416	0.924917	198.523	40.7075	12.8601	40.3789
RHA1_RS09865		RHA1_ro02025	acyltransferase	-1.92709	0.00232138	-2.35878	4.28595e-05	-1.56302	0.0643166	-1.27696	0.331461	600.256	193.724	267.568	169.263
RHA1_RS09870		RHA1_ro02026	GCN5 family N-acetyltransferase	1.25004	NA	-3.09026	0.332937	-1.35442	NA	2.8521	0.329381	21.1112	2.37611	27.4923	16.1084
RHA1_RS09875		RHA1_ro02027	cysteine synthase	-1.20614	0.66462	-1.52971	0.23514	1.00964	0.990136	1.28049	0.482328	120.118	64.0203	84.6203	86.4583
RHA1_RS09880		RHA1_ro02028	membrane protein	1.66677	0.274477	1.67347	0.241338	-1.12699	0.838038	-1.13153	0.779793	136.767	190.665	190.406	171.79
RHA1_RS09885			MerR family transcriptional regulator	-1.3545	0.733451	-1.12534	0.888771	2.351	0.200413	1.95324	0.24944	132.048	78.396	70.6787	197.76
RHA1_RS09890		RHA1_ro02030	membrane protein	1.18184	0.562215	-1.2389	0.424966	-1.49347	0.0679334	-1.02	0.94931	1246.45	797.029	1302.4	838.334
RHA1_RS09895		RHA1_ro02031	ATPase	-1.40497	NA	-2.35468	0.32862	-1.16225	NA	1.442	0.688528	18.6213	5.74364	10.2199	9.61499
RHA1_RS09900	ccsB	RHA1_ro02032	cytochrome C assembly protein	-2.31335	0.146227	-10.3137	0.000736582	1.37088	0.688062	6.11182	0.0089423	71.3312	2.65307	25.2894	35.0574
RHA1_RS09905		RHA1_ro02033	cytochrome C biogenesis protein ResB	2.13037	0.396069	1.21239	0.860588	1.5557	NA	2.73362	0.1428	5.55393	6.66598	12.3522	18.4441
RHA1_RS09910		RHA1_ro02034	cytochrome C biogenesis protein ResC	-3.17719	NA	-1.38562	NA	6.18802	NA	2.69869	NA	5.74496	4.33622	0	10.0193
RHA1_RS09915		RHA1_ro02035	alkyl hydroperoxide reductase	-2.34357	NA	-1.40234	NA	3.17095	NA	1.89743	0.559038	15.0535	12.0113	6.0245	17.5902
RHA1_RS09920		RHA1_ro02036	hypothetical protein	1.96214	NA	-1.30465	0.844536	1.31989	NA	3.3788	0.166737	11.0132	7.42538	26.116	27.0515
RHA1_RS09925	hemL	RHA1_ro02037	glutamate-1-semialdehyde aminotransferase	1.10988	0.92245	-2.01584	0.417041	2.16532	NA	4.84457	0.0153529	16.6719	5.65268	17.1887	34.0374
RHA1_RS09930		RHA1_ro02038	lactoylglutathione lyase	-1.05052	0.971055	4.62067	0.010562	-1.02072	NA	-4.95468	0.00143042	24.4811	97.2193	17.8758	18.716
RHA1_RS09935		RHA1_ro02039	oxidoreductase	-1.54345	0.562215	31.35	4.22213e-28	-1.55465	0.57617	-75.2252	3.78269e-47	32.7216	911.78	18.5279	12.5697
RHA1_RS09940		RHA1_ro02040	4-hydroxyphenylpyruvate dioxygenase	2.00268	0.388852	454.776	1.111e-49	-2.85255	0.0921567	-647.767	6.3038e-94	6.01216	2677.08	13.5647	4.07378
RHA1_RS09945			AsnC family transcriptional regulator	-2.46055	0.259182	1.1903	0.84126	-1.00713	0.997139	-2.94967	0.0669896	85.1028	76.2635	21.5332	27.0445
RHA1_RS09950		RHA1_ro02042	transcriptional regulator	-1.1303	NA	-1.91311	NA	-1.81278	NA	-1.07102	0.959328	26.2159	11.6685	16.5344	10.0166
RHA1_RS09955		RHA1_ro02043	hydrolase	2.09153	NA	-1.80588	NA	-2.62047	NA	1.44136	NA	2.06242	0	5.85216	1.11438
RHA1_RS09960			hypothetical protein	-1.16596	0.866533	-1.59819	0.524375	1.47351	0.621838	2.01975	0.238596	172.503	92.9944	153.939	187.723
RHA1_RS09965		RHA1_ro02045	hypothetical protein	1.10249	NA	3.04739	NA	1.1457	NA	-2.41259	NA	0	7.86275	0	1.19935
RHA1_RS09970		RHA1_ro02046	hypothetical protein	-2.40803	0.0236468	1.18152	0.690673	-1.57112	0.369528	-4.47007	2.79561e-07	237.58	234.804	82.7077	52.9043
RHA1_RS09975		RHA1_ro02047	acyl-CoA oxidase	-1.78075	0.00382044	-1.51884	0.0363139	-1.70441	0.00945853	-1.99832	0.000130798	228.901	121.859	113.908	64.0696
RHA1_RS09980			hypothetical protein	1.80155	NA	-2.49237	NA	-2.14287	NA	2.09538	0.512956	25.3453	3.86117	48.8086	18.1921
RHA1_RS09985		RHA1_ro02048	membrane protein	1.0966	0.919813	-1.33447	0.701843	-1.65803	0.474933	-1.13301	0.86243	72.6629	43.8696	65.5849	40.9403
RHA1_RS09990			hypothetical protein	1.04734	0.961142	-1.06175	0.941469	-2.32445	0.163886	-2.0903	0.181679	299.968	234.078	258.877	112.632
RHA1_RS09995		RHA1_ro02049	membrane protein	-2.61368	0.096511	-4.3547	0.010948	1.15698	0.876228	1.92767	0.303034	118.384	24.2611	34.8487	42.9354
[truncated: 6,870 more rows]

## Sheet: Dysregulated
#ID	Gene_ID	ID_old	Product	N–E/N+E	Adjusted_p_value	N+S/N+E	Adjusted_p_value	N–S/N–E	Adjusted_p_value	N–S/N+S	Adjusted_p_value	RPKM_N+E	RPKM_N+S	RPKM_N–E	RPKM_N–S
RHA1_RS00070			transposase	1.54769	0.574313	3.9815	0.00559933	1.36207	0.690599	-1.8887	0.15139	14.6763	51.8044	21.9556	26.4455
RHA1_RS00110		RHA1_ro00015	ATP-dependent DNA ligase	1.53869	0.644047	10.6331	1.98e-06	1.45956	0.656534	-4.73462	2.7e-05	10.5755	104.993	16.8721	21.6258
RHA1_RS00165		RHA1_ro00028	universal stress protein	1.00285	0.99684	-7.6871	0.000207972	-3.62693	0.00127916	2.1255	0.234871	108.052	6.90817	101.529	25.2892
RHA1_RS00170		RHA1_ro00029	ABC transporter permease	-1.0346	0.939895	-3.28711	7.9e-05	-2.6449	0.000110475	1.20125	0.645354	263.913	61.0047	230.394	80.7224
RHA1_RS00175		RHA1_ro00030	ABC transporter	-1.21146	0.569293	-3.67754	1.36e-06	-1.92421	0.00825669	1.57759	0.136654	330.869	69.5596	252.509	121.595
RHA1_RS00180		RHA1_ro00031	hypothetical protein	1.49776	0.0773226	-4.82666	1.06e-10	-2.37828	6.7e-06	3.03967	5.56e-06	452.708	77.1887	622.784	242.848
RHA1_RS00220	atf3	RHA1_ro00039	diacylglycerol O-acyltransferase	-1.26745	0.671164	-2.80795	0.0255088	-1.69488	0.270945	1.30713	0.627589	57.8306	15.8132	41.4355	22.7195
RHA1_RS00240		RHA1_ro00044	flavodoxin	1.0058	0.993984	-3.3374	0.0104045	-2.19519	0.0550165	1.52913	0.432052	164.871	45.8872	154.589	63.3277
RHA1_RS00250		RHA1_ro00046	hypothetical protein	1.04168	0.916417	-3.51372	1.75e-06	-2.06481	0.00082037	1.77265	0.0434599	444.794	112.588	424.046	191.095
RHA1_RS00255		RHA1_ro00047	hypothetical protein	-1.35637	0.353376	-2.58204	0.000748213	1.30511	0.425393	2.48447	0.000606081	572.3	160.552	378.856	467.799
RHA1_RS00260		RHA1_ro00048	LuxR family transcriptional regulator	-1.69946	0.0331108	-2.05111	0.00237162	1.03745	0.930773	1.25212	0.410305	502.314	203.312	244.865	260.64
RHA1_RS00265		RHA1_ro00049	histidine kinase	1.24	0.507245	2.9113	1.3e-07	-1.17371	0.646049	-2.75567	3.73e-08	105.326	244.987	111.416	94.7676
RHA1_RS00275		RHA1_ro00051	cation transporting ATPase	-1.7409	0.134523	-6.8415	3.69e-06	-1.73531	0.156616	2.26465	0.0769942	138.613	16.183	72.3258	38.4768
RHA1_RS00280			hypothetical protein	-1.15071	0.757967	-2.38834	0.00877657	-1.28635	0.548532	1.61352	0.16649	527.538	149.486	418.615	304.208
RHA1_RS00285		RHA1_ro00054	acyl-CoA synthetase	-1.48481	0.16903	-3.65604	1.04e-06	-1.24929	0.523625	1.97096	0.0152011	576.134	131.875	333.585	261.721
RHA1_RS00290		RHA1_ro00055	ATPase AAA	-1.14054	0.752064	-5.51544	2.96e-07	-3.11421	1.54e-05	1.55283	0.275643	157.419	25.2127	128.794	37.1928
RHA1_RS00295		RHA1_ro00056	phosphofructokinase	-1.26445	0.539436	-4.94975	1.51e-06	-3.53427	3.38e-06	1.1076	0.833411	231.821	38.9818	168.395	43.9445
RHA1_RS00305		RHA1_ro00057	3-oxoacyl-ACP synthase	-1.19358	0.442612	-4.31525	4.1e-14	-2.82139	1.28e-10	1.28141	0.309648	724.346	127.525	549.518	183.398
RHA1_RS00310		RHA1_ro00058	3-oxoacyl-ACP synthase	-1.20235	0.257269	-2.61064	1.62e-13	-1.88451	2.95e-07	1.15217	0.393869	1332.37	417.544	997.431	501.056
RHA1_RS00315		RHA1_ro00059	hypothetical protein	-1.20729	0.492424	-4.47499	6.43e-11	-3.24702	6.15e-10	1.14155	0.683594	784.661	145.118	600.566	169.874
RHA1_RS00320		RHA1_ro00060	membrane protein	-1.94664	0.0352178	-7.35166	7.3e-08	-3.68598	2.13e-05	1.02458	0.968069	835.529	78.2183	387.806	97.2116
RHA1_RS00325		RHA1_ro00061	universal stress protein	-2.27891	0.00701904	-17.182	1.45e-09	-2.62683	0.00241563	2.87023	0.0485552	263.921	7.30492	102.968	36.9103
RHA1_RS00330			potassium channel protein	-2.45672	NA	-9.81884	0.00971176	-1.79434	NA	2.22741	0.442038	46.2695	1.4895	16.2731	8.01088
RHA1_RS00365		RHA1_ro00068	transcriptional regulator	1.52637	0.42343	3.35041	0.000581133	4.3417	4.04e-06	1.97798	0.0171473	45.8893	139.704	61.3807	283.082
RHA1_RS00370		RHA1_ro00069	hypothetical protein	1.48236	0.727176	5.62921	0.00712876	3.44878	NA	-1.10111	0.885313	7.95366	46.859	10.8013	42.922
RHA1_RS00375		RHA1_ro00070	hypothetical protein	1.22788	0.573334	3.54883	2.42e-09	-1.13882	0.740405	-3.29143	2.57e-10	181.313	524.029	210.923	168.416
RHA1_RS00405		RHA1_ro00076	membrane protein	1.10293	0.826537	2.80799	8.4e-06	-1.76169	0.0512273	-4.48515	7.22e-13	310.562	721.394	327.537	168.09
RHA1_RS00460	atf4	RHA1_ro00087	diacylglycerol O-acyltransferase	2.04351	0.0348346	3.7525	1.92e-06	-1.23791	0.621603	-2.27317	0.000885469	48.4099	160.262	87.6186	71.2509
RHA1_RS00530		RHA1_ro00100	cold-shock protein	1.38662	0.34829	3.21412	5.05e-07	-1.64223	0.0888422	-3.8066	1.3e-10	329.983	920.904	411.475	240.805
RHA1_RS00535	dps1	RHA1_ro00101	DNA protection during starvation protein	1.15221	0.654197	-2.09564	0.000851669	1.14633	0.690599	2.76795	7.34e-07	1517.62	586.716	1511.33	1715.83
RHA1_RS00545		RHA1_ro00103	membrane protein	-1.75803	0.0220168	-2.10129	0.00127926	2.00137	0.00279003	2.39216	5.61e-05	2440.32	902.067	1171.26	2379.56
RHA1_RS00575		RHA1_ro00108	cutinase	-1.82449	0.00273646	1.10532	0.676819	2.26986	5.23e-06	1.12556	0.559962	214.926	197.427	101.129	229.801
RHA1_RS00590			anti-sigma factor antagonist	2.28275	0.0873902	1.0296	0.970684	1.10805	0.877877	2.45668	0.0397804	91.679	66.5937	197.484	201.703
RHA1_RS00620			hypothetical protein	2.49797	0.057671	-5.3042	0.0225548	-4.86506	0.000134549	2.72345	0.187417	44.2135	8.76739	101.769	18.9205
RHA1_RS00645		RHA1_ro00123	FAD-dependent oxidoreductase	-1.11028	0.909986	-2.2337	0.256983	2.08771	0.226335	4.20012	0.0107736	20.0872	4.79613	15.2391	32.7218
RHA1_RS00715	xdhA	RHA1_ro00135	xanthine dehydrogenase	1.54023	0.601847	3.63077	0.0183459	2.17741	0.220591	-1.08261	0.899824	7.97865	26.3956	13.255	26.451
RHA1_RS00730		RHA1_ro00138	LuxR family transcriptional regulator	1.70913	0.0548184	3.18404	1.59e-07	1.02861	0.946392	-1.81114	0.0032489	47.4791	124.766	74.2536	73.3109
RHA1_RS00735		RHA1_ro00139	short-chain dehydrogenase	-1.01622	0.981763	3.25647	0.000203487	2.26083	0.0291516	-1.46375	0.226161	84.6428	236.88	61.0651	164.273
RHA1_RS00740		RHA1_ro00140	lipase	1.20554	0.615398	2.23501	0.000656394	1.39015	0.282957	-1.33363	0.235287	123.288	227.252	121.757	175.505
RHA1_RS00745		RHA1_ro00141	peptide synthetase	1.59312	0.000175936	9.12311	2.33e-107	2.13831	9.69e-13	-2.67808	1.02e-26	26.9553	202.281	38.2325	78.7956
RHA1_RS00760		RHA1_ro00144	peptide synthetase	-3.25377	1.33e-08	-6.24863	7.15e-15	1.02842	0.946515	1.97501	0.0085604	16.8922	2.12609	4.45631	4.51921
RHA1_RS00780		RHA1_ro00148	hypothetical protein	1.37186	NA	4.90296	0.036507	2.09356	NA	-1.70712	0.442375	11.8765	56.5769	10.9577	32.6998
RHA1_RS00795		RHA1_ro00151	histidine kinase	1.28099	0.488097	2.24796	0.0007317	1.11176	0.795238	-1.57846	0.0434584	287.838	540.957	347.909	358.568
RHA1_RS00845		RHA1_ro00162	modulator of DNA gyrase, TldD	-1.70365	0.35548	-2.95448	0.0348687	-1.66471	0.404576	1.04175	0.955029	55.3674	13.2678	31.4334	16.0078
RHA1_RS00850		RHA1_ro00163	peptidase	-2.05692	0.0884674	-2.71794	0.0135191	-1.29451	0.667536	1.02074	0.971071	91.9572	28.257	41.2214	29.0049
RHA1_RS00880		RHA1_ro00170	pyridoxamine 5'-phosphate oxidase family protein	-2.25574	0.146967	1.63729	0.285472	1.6757	0.419795	-2.20403	0.0354012	142.083	195.418	67.7706	90.6126
RHA1_RS00925		RHA1_ro00180	LysR family transcriptional regulator	-2.87023	0.196152	2.79713	0.0378248	8.16069	0.00105081	1.01648	0.977375	32.114	73.4172	5.55557	78.9213
RHA1_RS00935			hypothetical protein	1.08798	NA	6.96331	0.017433	1.83837	NA	-3.48147	0.072635	24.4824	156.714	25.6595	45.5542
RHA1_RS00960		RHA1_ro00186	hypothetical protein	-1.1107	0.866571	4.13624	6.9e-07	2.37829	0.0144884	-1.93169	0.00994303	202.953	711.202	149.561	369.974
RHA1_RS00965		RHA1_ro00187	hypothetical protein	1.71115	0.370109	28.2059	2.56e-25	2.01453	0.0927415	-8.18239	1.18e-26	32.2914	759.61	43.668	94.7216
RHA1_RS00985		RHA1_ro00191	hypothetical protein	3.90806	0.0286861	7.127	0.000234156	1.65828	0.379402	-1.09973	0.856075	6.4331	41.0667	22.5623	40.081
RHA1_RS01005		RHA1_ro00195	5,10-methylenetetrahydromethanopterin reductase	-3.32552	NA	2.05814	0.433063	1.5422	NA	-4.43805	0.0453212	12.9911	21.7695	1.49827	4.71218
RHA1_RS01010		RHA1_ro00196	membrane protein	1.41415	0.137477	4.5798	4.91e-22	1.93536	0.000123236	-1.67336	0.000225215	452.662	1712.96	573.07	1073.78
RHA1_RS01020		RHA1_ro00198	gluconolactanase	2.81892	0.403419	19.6806	0.000203487	2.24094	NA	-3.11548	0.0374169	2.50466	92.9118	12.8363	29.8172
RHA1_RS01025		RHA1_ro00199	D-Ala-D-Ala carboxypeptidase	-1.00349	0.996666	6.10753	5.21e-09	-1.20147	0.776943	-7.36364	1.53e-13	36.9469	183.211	27.916	25.7207
RHA1_RS01040		RHA1_ro00203	hypothetical protein	2.57071	NA	27.9501	0.000404363	4.11144	NA	-2.64446	0.131063	0	48.8551	5.06261	17.6763
RHA1_RS01045		RHA1_ro00204	cyclase	1.28315	NA	31.947	0.000325568	6.52786	NA	-3.81401	0.0378336	0	31.4624	0	7.45324
RHA1_RS01055		RHA1_ro00206	gas vesicle protein GvpFL	-2.10133	NA	6.36687	0.0431609	6.77128	NA	-1.97583	0.398974	3.81583	26.8555	0	12.8749
RHA1_RS01070		RHA1_ro00209	gas vesicle protein	2.44354	NA	23.6512	0.00112113	3.71204	NA	-2.60749	0.178736	0	70.3051	3.40415	25.6881
RHA1_RS01090		RHA1_ro00213	hypothetical protein	-6.44258	0.0438017	1.366	0.695469	3.79837	NA	-2.31692	0.164855	136.309	153.753	7.12253	67.2029
RHA1_RS01110		RHA1_ro00217	SAM-dependent methlyltransferase	-1.25011	0.645108	2.46789	0.00155798	1.12341	0.827745	-2.74624	6.91e-05	149.997	314.318	104.067	113.414
RHA1_RS01150		RHA1_ro00226	sugar ABC transporter substrate-binding protein	2.39117	NA	8.28344	0.00928592	1.17749	NA	-2.94202	0.0932831	2.75704	26.2678	7.12581	8.5776
RHA1_RS01155		RHA1_ro00227	membrane protein	-1.17098	0.796734	5.95215	3.38e-10	1.2027	0.759919	-5.79515	1.04e-12	41.0882	208.137	28.9076	37.4568
RHA1_RS01170		RHA1_ro00230	haloacid dehalogenase	-1.92033	0.333361	2.44467	0.0527913	1.09646	0.925404	-4.28157	0.000240423	60.6636	114.375	26.8841	28.9528
RHA1_RS01180		RHA1_ro00232	hypothetical protein	1.97464	0.148438	4.91432	3.21e-06	2.75944	0.00206506	1.10878	0.772372	1.07481	4.76297	1.94542	5.32968
RHA1_RS01195		RHA1_ro00235	thioesterase	-2.17775	0.500296	4.88336	0.0172999	1.44467	NA	-7.36138	0.000577138	17.6636	81.2944	3.90687	9.0302
RHA1_RS01230		RHA1_ro00243	hypothetical protein	-1.18415	0.802085	-3.45869	0.0183459	-2.5201	0.0515895	1.15902	0.829681	101.455	18.7933	72.087	27.7211
RHA1_RS01250	mreB	RHA1_ro00247	rod shape-determining protein MreB	-1.6481	0.0333762	4.35871	1.98e-22	1.41921	0.16198	-5.06168	1.5e-32	248.155	892.959	133.907	182.18
RHA1_RS01255		RHA1_ro00248	penicillin-binding protein 2	-1.19355	0.874279	32.3115	8e-18	1.13927	0.904098	-33.8509	1.84e-31	3.87154	119.815	2.73607	3.48936
RHA1_RS01260		RHA1_ro00249	hypothetical protein	1.50114	0.326561	18.6718	8.15e-38	-1.71845	0.108363	-21.3748	7.35e-62	39.4173	629.648	53.4191	30.3868
RHA1_RS01270		RHA1_ro00251	hypothetical protein	-1.82614	0.672647	11.0897	0.000860683	-1.06075	NA	-21.4816	2.28e-06	12.4666	126.539	2.87555	5.09855
RHA1_RS01280		RHA1_ro00253	amino acid permease	3.27067	0.096299	49.9759	7.34e-16	1.99351	0.197698	-7.66487	1.47e-16	4.26447	197.645	14.8677	26.5535
RHA1_RS01285		RHA1_ro00254	FAD-binding protein	-2.48803	0.511712	28.867	2.18e-08	5.73192	0.10782	-12.5302	5.44e-11	3.37867	92.5248	0	7.07508
RHA1_RS01305		RHA1_ro00258	hypothetical protein	2.29536	3.84e-06	-1.30649	0.306489	-1.58889	0.00975779	1.8874	0.00122417	179.986	111.733	360.271	221.928
RHA1_RS01340		RHA1_ro00266	hypothetical protein	-2.99746	0.106211	2.27822	0.0831043	2.14571	0.316716	-3.18258	0.00400922	83.1699	159.362	23.5944	48.6189
RHA1_RS01345		RHA1_ro00267	hypothetical protein	-2.1725	NA	3.12411	NA	1.21528	NA	-5.58483	0.0345667	20.6503	64.7982	4.24738	8.96554
RHA1_RS01400		RHA1_ro00277	peroxiredoxin	2.69094	0.28587	4.88329	0.0323274	-2.59363	NA	-4.70669	0.0131046	18.4499	100.82	58.4789	17.5423
RHA1_RS01405		RHA1_ro00278	hypothetical protein	-1.29824	0.621624	4.56508	1.52e-08	-1.04569	0.945406	-6.1974	1.14e-14	71.9265	277.373	53.0771	45.1846
RHA1_RS01410		RHA1_ro00279	protein kinase	5.86655	1.1e-18	1.54926	0.13219	1.05806	0.845747	4.00654	6.01e-13	65.111	84.6823	346.357	350.445
RHA1_RS01425		RHA1_ro00282	hypothetical protein	3.18269	0.00548557	2.41802	0.0447749	1.04617	0.94361	1.377	0.43263	75.2948	155.146	212.136	222.039
RHA1_RS01430		RHA1_ro00283	protein kinase	3.30975	0.0459543	2.04105	0.300983	-1.14894	0.859898	1.41139	0.562818	4.54299	8.15808	13.992	11.5136
RHA1_RS01440		RHA1_ro00285	hypothetical protein	1.17588	0.809631	2.11028	0.0728838	-1.46467	0.495784	-2.62854	0.00570717	104.066	185.47	117.921	70.8662
RHA1_RS01475		RHA1_ro00292	hypothetical protein	-3.52362	0.343911	13.8653	4.92e-05	1.50786	NA	-32.4011	6.25e-09	3.49545	48.2306	0	1.2099
RHA1_RS01615		RHA1_ro00323	ArsR family transcriptional regulator	4.09222	0.00136298	-1.03602	0.966996	-3.15511	0.00310933	1.34374	0.620574	69.2192	49.1744	249.66	77.7202
RHA1_RS01620		RHA1_ro00324	MFS transporter	14.9163	0.00226885	-1.85133	0.675973	-4.75906	NA	5.80262	0.0973876	1.93834	0	43.6096	7.75645
RHA1_RS01625	adh1	RHA1_ro00325	Zn-dependent alcohol dehydrogenase	2.07094	0.0419175	1.1479	0.787608	-2.14333	0.0186404	-1.18802	0.680891	69.86	66.5277	132.652	59.5734
RHA1_RS01635		RHA1_ro00327	MarR family transcriptional regulator	1.73866	0.44755	4.94261	0.000804791	1.2954	0.735075	-2.19452	0.0506245	34.1735	142.029	51.8512	68.3754
RHA1_RS01655		RHA1_ro00331	transcription antitermination regulator	-1.02231	0.970422	1.14089	0.760819	-5.40684	2.53e-08	-6.30625	1.89e-10	562.024	529.405	528.746	83.4682
RHA1_RS01735	rocA1	RHA1_ro00348	1-pyrroline-5-carboxylate dehydrogenase	-2.4369	0.537937	12.8191	0.000412005	8.79893	NA	-3.55031	0.0249458	2.25964	38.4721	0	9.5864
RHA1_RS01740		RHA1_ro00349	proline dehydrogenase	1.84752	0.579559	24.5652	6.01e-08	2.26807	0.312313	-5.86238	1.03e-06	3.87367	118.776	8.05526	20.2123
RHA1_RS01750		RHA1_ro00352	hypothetical protein	-1.22827	0.806723	3.80201	0.00146952	1.2039	0.820417	-3.87895	0.000148737	91.7267	308.342	59.3545	76.2809
RHA1_RS01760		RHA1_ro00354	hypothetical protein	3.31575	NA	6.22355	0.0561438	-3.00258	NA	-5.63572	0.0328985	4.24259	34.3203	23.1665	4.98594
RHA1_RS01775		RHA1_ro00358	phenylacetaldoxime dehydratase	5.93174	NA	16.5984	0.00567464	-1.09988	NA	-3.07773	0.163651	0	19.7291	5.17278	5.84151
RHA1_RS01830		RHA1_ro00369	ferredoxin	4.66135	0.0110106	1.29132	0.795176	-1.13827	0.876935	3.17127	0.0510329	11.7461	10.4778	50.7934	42.1183
RHA1_RS01850		RHA1_ro00373	betaine-aldehyde dehydrogenase	3.61731	0.000175482	-2.73209	0.0784011	-2.02756	0.0275482	4.87424	0.000866226	28.2433	6.72678	93.5665	43.5943
RHA1_RS01875		RHA1_ro00378	ferredoxin	9.18675	0.00146214	2.93292	0.218894	-1.34706	0.707932	2.32527	0.181625	18.6755	49.9452	221.877	144.399
RHA1_RS01880		RHA1_ro00379	oxidoreductase	5.3135	4.52e-07	1.72004	0.246446	-1.45971	0.274088	2.11629	0.0244126	35.793	50.9895	178.346	116.503
RHA1_RS01885		RHA1_ro00381	MFS transporter	4.88629	0.00539435	-2.76752	0.307315	1.20366	0.796061	16.277	0.000132816	8.15605	0.961003	40.9678	46.4294
RHA1_RS01890		RHA1_ro00382	naphthalene 1,2-dioxygenase	10.2681	1.69e-06	1.13142	0.901949	-1.20718	0.740122	7.5179	0.000100285	8.63089	5.44649	87.2676	70.0801
RHA1_RS01895		RHA1_ro00383	aldehyde dehydrogenase	5.05891	0.00373782	-1.48498	0.675765	-1.07827	0.929412	6.96706	0.00136898	11.8134	5.17285	53.3208	46.7575
RHA1_RS01900		RHA1_ro00384	TetR family transcriptional regulator	11.3738	0.000487675	-2.24354	0.53251	1.03276	0.97433	26.3536	0.000142496	5.66964	0	93.0788	83.3311
RHA1_RS01905		RHA1_ro00385	flavin reductase	6.50784	0.0153455	-2.85262	0.401987	-1.17234	NA	15.8354	0.00250817	9.29103	0	70.8938	58.6341
RHA1_RS01910		RHA1_ro00386	hypothetical protein	14.5197	NA	1.29254	NA	-1.21242	NA	9.26534	0.0344479	0	0	53.8148	40.811
RHA1_RS01915		RHA1_ro00387	hypothetical protein	6.13781	NA	-1.94258	0.641022	1.31587	NA	15.6893	0.00331014	5.36665	0	39.1359	48.5218
RHA1_RS01920		RHA1_ro00388	hypothetical protein	7.78946	0.0130817	-1.02781	0.987291	1.34971	NA	10.8058	0.00348372	6.23332	2.68603	56.9582	76.7218
RHA1_RS01925		RHA1_ro00389	transporter	10.4506	1.68e-05	1.49022	0.674117	1.1044	0.881991	7.74494	9.98e-05	6.18087	5.51596	67.3492	72.3949
RHA1_RS01930		RHA1_ro00390	hypothetical protein	6.45671	0.000853137	-1.88589	0.523971	-1.09388	0.913042	11.1316	0.000314749	26.0017	10.1465	148.423	137.632
RHA1_RS01935		RHA1_ro00391	3-ketoacyl-ACP reductase	11.3653	3.05e-09	-1.18545	0.85672	-1.10639	0.840667	12.1774	2.19e-07	17.6854	7.89144	197.451	169.571
RHA1_RS01940		RHA1_ro00392	monooxygenase	9.43598	9.82e-11	-1.07638	0.923755	-1.21924	0.629381	8.33034	8.35e-08	18.8345	13.3074	165.058	132.884
RHA1_RS01945		RHA1_ro00393	cytochrome P450	20.4323	4.59e-08	1.28368	0.827198	-1.05385	0.939193	15.1037	2.11e-06	4.44337	6.86372	102.713	98.6341
RHA1_RS01950		RHA1_ro00394	CoA transferase	4.41626	5.4e-05	1.69322	0.292755	1.3246	0.51894	3.45482	0.000205848	12.7063	17.0455	48.43	66.2439
RHA1_RS01955		RHA1_ro00395	aldehyde dehydrogenase	3.77557	0.00472493	-1.46432	0.60832	1.01918	0.982345	5.6347	0.000433081	19.3882	10.1771	64.3228	67.6401
RHA1_RS01960		RHA1_ro00396	transporter	7.85928	1.13e-05	2.20618	0.218982	1.23616	0.694449	4.40367	0.00025955	9.65387	16.9014	73.3133	90.6517
RHA1_RS01965		RHA1_ro00397	hypothetical protein	2.20122	NA	-1.33126	0.832739	1.84618	NA	5.41006	0.0458296	18.3241	10.8184	30.6599	69.5709
RHA1_RS01970		RHA1_ro00398	hypothetical protein	4.8711	NA	-1.05763	0.973726	1.31699	NA	6.78487	0.0325997	9.46758	4.07973	53.3071	69.1435
RHA1_RS01975		RHA1_ro00399	acetyl-CoA acetyltransferase	2.68134	0.131683	-1.47697	0.680867	1.32899	0.714573	5.26315	0.00734847	9.69161	3.45961	23.5281	31.4766
RHA1_RS01985		RHA1_ro00401	enoyl-CoA hydratase	2.44566	0.249806	-1.49684	0.696894	1.28757	NA	4.71348	0.0259246	15.022	10.4217	36.4419	45.1971
RHA1_RS02000		RHA1_ro00404	3-oxoacyl-ACP reductase	3.31725	0.0273576	1.78182	0.388024	1.10778	0.891155	2.06237	0.139038	22.6948	32.0968	70.8891	73.2331
RHA1_RS02005		RHA1_ro00405	AMP-dependent acyl-CoA synthetase	3.66528	0.00446344	1.95662	0.225888	-1.06923	0.920007	1.75199	0.196711	13.6312	22.227	48.3249	43.4753
RHA1_RS02010			ferredoxin	4.53226	0.0194338	3.37719	0.0700798	-2.1011	NA	-1.56563	0.456038	5.20858	16.7505	25.6695	10.7764
RHA1_RS02020		RHA1_ro00408	ring hydroxylating dioxygenase	3.53379	0.000526993	-1.50241	0.512979	1.1263	0.809895	5.97978	9.32e-06	28.4896	15.8926	92.6388	100.392
RHA1_RS02025		RHA1_ro00409	acyl-CoA dehydrogenase	4.76099	1.59e-07	-2.47651	0.0887277	1.19253	0.65418	14.0607	8.49e-11	38.9406	11.8868	163.55	195.37
RHA1_RS02095		RHA1_ro00423	cytochrome P450	2.55065	0.0332493	1.08496	0.906198	-1.46461	0.433183	1.60515	0.308722	27.5194	27.0704	63.9437	41.7586
RHA1_RS02130		RHA1_ro00434	NADPH:quinone oxidoreductase	2.09437	0.397645	7.05942	0.000857671	1.20934	0.845747	-2.78719	0.034347	10.4509	66.7571	19.9143	22.9237
RHA1_RS02165	parmA	RHA1_ro00441	PrMO hydroxylase large subunit	1.02377	0.986811	13.9316	4.38e-06	-1.65447	0.675649	-22.5143	2.67e-10	4.13006	58.0099	5.27113	2.331
RHA1_RS02220		RHA1_ro00452	Fis family transcriptional regulator	-1.46946	0.333801	6.79006	8.14e-19	-1.93163	0.062679	-19.2733	5.9e-44	59.9784	347.378	39.8887	18.2874
RHA1_RS02235		RHA1_ro00455	hypothetical protein	21.8163	0.00078855	7.87288	0.0419389	1.14038	NA	3.16009	0.081549	0	12.7818	57.0447	61.1369
RHA1_RS02240		RHA1_ro00456	hydroxylase	2.7685	0.150897	3.50522	0.0456077	1.50927	0.588753	1.19206	0.781891	11.8014	34.1442	34.2577	49.0184
RHA1_RS02260			hypothetical protein	2.88578	NA	6.13565	0.0487084	-1.68047	NA	-3.57297	0.104305	13.8848	88.529	32.8085	22.507
RHA1_RS02295		RHA1_ro00464	tyrosine recombinase	1.65878	0.433877	1.13986	0.864118	2.45028	0.0553245	3.56579	0.00390043	24.5479	18.2067	35.6296	86.8093
RHA1_RS02300		RHA1_ro00466	transposase	9.34629	4.32e-05	3.11827	0.0922683	1.84802	0.156986	5.539	4.6e-05	24.1729	82.128	268.2	497.877
RHA1_RS02305		RHA1_ro00467	hypothetical protein	6.26193	0.188023	1.13688	0.945628	2.56097	0.595331	14.1059	0.023937	0	0	35.1961	128.626
RHA1_RS02310		RHA1_ro00468	hypothetical protein	30.5966	0.000179551	1.35237	0.859195	1.6682	0.45573	37.7421	3.55e-05	0	0	80.3431	140.55
RHA1_RS02320		RHA1_ro00470	ferredoxin	31.8838	3.03e-06	-1.17662	0.91834	2.05502	0.163472	77.0942	9.29e-08	1.79752	0	84.9658	184.3
RHA1_RS02325		RHA1_ro00471	hypothetical protein	32.2058	0.000104412	1.35944	0.85672	2.09667	0.188968	49.6713	5.44e-06	0	0	142.629	319.065
RHA1_RS02330		RHA1_ro00472	ethanolamine utilization protein	49.1095	6.4e-09	1.45211	0.784993	2.14575	0.00924693	72.568	9.64e-11	4.45295	3.27614	341.738	744.25
RHA1_RS02340		RHA1_ro00474	sulfurase	1.66343	0.495747	2.17902	0.200678	-2.54517	0.124538	-3.33406	0.01517	11.837	23.9825	19.0036	6.83223
RHA1_RS02395			chaB family domain protein	1.62426	0.0780768	3.51265	1.56e-09	-2.19084	0.000580448	-4.73795	2.82e-17	602.141	1771.66	873.454	380.81
RHA1_RS02400		RHA1_ro00486	hypothetical protein	-1.78319	0.46634	1.79125	0.323523	4.25536	0.0119868	1.33223	0.599794	89.8338	126.512	29.7316	182.984
RHA1_RS02430		RHA1_ro00492	malate dehydrogenase	1.43024	0.664598	5.79359	0.000144779	1.5588	0.527491	-2.59866	0.0113479	11.2909	61.1417	16.3034	22.8161
RHA1_RS02490		RHA1_ro00509	regulator	-2.33447	0.141064	1.27518	0.660706	1.21145	0.814753	-2.45726	0.0252954	48.4336	50.5899	16.1733	21.0699
RHA1_RS02495			serine/threonine protein kinase	-1.54632	0.657412	3.40285	0.030201	1.47934	NA	-3.55693	0.00867958	36.7771	109.227	18.9861	31.3806
RHA1_RS02555	ohpR	RHA1_ro00522	GntR family transcriptional regulator	-2.49205	0.190465	-4.42612	0.0282135	-1.20271	NA	1.47675	0.634952	75.949	8.93494	22.1966	20.4331
RHA1_RS02750		RHA1_ro00564	MFS transporter	-1.39009	0.658418	-16.1641	0.00149941	1.70303	0.420006	19.8032	0.000354326	29.0521	0	19.7728	30.1611
RHA1_RS02795	dghA	RHA1_ro00573	glutamate dehydrogenase	4.99111	0.00628376	22.9993	4.65e-11	1.26244	0.708261	-3.65011	2.65e-06	5.23462	127.829	29.0837	36.1121
RHA1_RS02800		RHA1_ro00574	LysR family transcriptional regulator	1.72019	0.203725	1.39547	0.465897	-2.17505	0.0308971	-1.76447	0.115725	63.7239	69.4203	101.365	43.6421
RHA1_RS02840	atf5	RHA1_ro00583	diacylglycerol O-acyltransferase	-1.41379	0.568975	3.00085	0.00154965	1.30364	0.686964	-3.25441	9.11e-05	39.9828	97.5448	26.441	30.7454
RHA1_RS02860		RHA1_ro00588	cold-shock protein	-2.87079	0.000325728	-2.32231	0.00309674	-1.00371	0.996257	-1.24076	0.537452	1170.76	420.415	339.194	347.131
RHA1_RS02945		RHA1_ro00605	SAM-dependent methyltransferase	1.3043	0.633583	2.41992	0.0147638	2.12556	0.0421653	1.14564	0.726318	51.0287	103.913	61.8696	121.044
RHA1_RS02975	dapA1	RHA1_ro00613	dihydrodipicolinate synthase	-1.23157	0.680633	2.16687	0.0114146	1.38089	0.481017	-1.93257	0.0160708	90.7837	172.386	65.7072	86.7801
RHA1_RS02995		RHA1_ro00618	isocitrate dehydrogenase	-1.65898	0.000500798	-3.85864	4.45e-19	-1.30409	0.122148	1.78355	0.00028799	458.39	93.7802	241.2	181.003
RHA1_RS03035		RHA1_ro00629	cutinase	-1.4411	0.339339	2.95429	1.86e-06	-1.09773	0.852569	-4.67348	3.38e-14	158.979	395.17	98.1362	85.7561
RHA1_RS03095			hypothetical protein	-1.05183	0.963447	-3.30218	0.156511	5.10086	0.00196291	16.0139	2.44e-05	75.5371	9.30002	52.7808	321.487
RHA1_RS03130		RHA1_ro00649	potassium channel protein	1.16422	0.917584	6.16806	0.0112814	1.45925	NA	-3.63064	0.0271375	6.06383	37.4508	6.43755	9.59512
RHA1_RS03140		RHA1_ro00652	potassium transporter Kup	1.26358	0.730057	5.88376	3.42e-07	1.16414	0.817146	-3.99988	1.37e-06	15.7328	80.5749	17.4669	20.8511
RHA1_RS03145		RHA1_ro00653	DGPF domain-containing protein	1.75	0.295595	2.92483	0.00864697	-1.00888	0.991871	-1.68617	0.170688	88.245	215.861	160.214	134.851
RHA1_RS03240	xerD	RHA1_ro00673	tyrosine recombinase	1.47257	0.57882	1.61352	0.429277	-3.70246	0.0108741	-4.05683	0.00287208	30.415	40.1758	38.4631	10.2416
RHA1_RS03250		RHA1_ro00675	glycoprotein	1.09268	0.922702	-3.28851	0.113181	2.54151	0.0833064	9.13241	0.00031242	39.982	5.59204	41.932	97.6385
RHA1_RS03255		RHA1_ro00676	hypothetical protein	-1.19677	0.498936	-3.00683	3.78e-07	2.09827	2.64e-05	5.27181	5.06e-17	351.744	95.9509	251.749	530.346
RHA1_RS03260		RHA1_ro00677	hypothetical protein	-1.37441	0.140742	-2.79338	2.12e-07	1.95134	0.000107895	3.96594	5.33e-14	853.638	238.792	535.156	1040.72
RHA1_RS03285			hypothetical protein	-1.10108	0.928927	1.63694	0.502026	-1.8624	NA	-3.35681	0.0326911	81.6854	111.18	68.9479	31.9873
RHA1_RS03440		RHA1_ro00716	hypothetical protein	-3.65113	0.0100484	1.91177	0.111935	5.42269	0.000245386	-1.28721	0.556702	161.435	241.319	26.3411	203.146
RHA1_RS03505		RHA1_ro00732	hypothetical protein	-1.67999	0.0959235	1.32546	0.337462	-1.32407	0.462539	-2.94839	1.05e-06	149.058	164.665	79.6067	56.5469
RHA1_RS03515		RHA1_ro00735	hydrolase	-2.32951	0.0923601	4.89988	1.24e-08	2.05368	0.159762	-5.558	1.17e-12	36.567	149.846	14.7809	27.9004
RHA1_RS03525		RHA1_ro00738	LuxR family transcriptional regulator	-2.07599	0.225589	2.0671	0.0950645	1.35826	0.695903	-3.15938	0.00160346	44.8885	77.8527	20.3139	25.4105
RHA1_RS03530		RHA1_ro00739	SAM-dependent methlyltransferase	-1.2737	NA	4.32807	0.0897004	-1.06017	NA	-5.84438	0.0159287	6.40925	24.5893	2.72332	3.73645
RHA1_RS03620		RHA1_ro00758	hypothetical protein	3.78204	NA	7.13011	0.0420077	1.27673	NA	-1.47663	0.658098	2.4602	34.1163	19.738	21.1347
RHA1_RS03660		RHA1_ro00766	TetR family transcriptional regulator	-3.64399	0.019416	-4.90828	0.00452255	1.63667	0.51231	2.20452	0.192219	122.696	22.7942	29.7325	46.7706
RHA1_RS03665			carboxylate--amine ligase	-3.94233	2.63e-12	-3.28665	4.9e-10	1.30868	0.353019	1.09103	0.748955	835.389	194.675	195.892	235.329
RHA1_RS03675			hypothetical protein	2.89037	0.0373561	-1.03988	0.965646	-1.19941	0.787517	2.50594	0.0709444	17.9728	13.1145	48.5589	37.7556
RHA1_RS03680		RHA1_ro00772	LysR family transcriptional regulator	-1.92389	0.379327	1.45289	0.56485	-2.18166	0.311928	-6.09815	0.000245268	46.5591	60.2544	17.497	8.43545
RHA1_RS03685		RHA1_ro00773	C4-dicarboxylate ABC transporter	-4.3058	0.0369186	1.02684	0.974376	1.23968	0.85221	-3.56652	0.0105137	28.3204	25.7525	4.91249	6.56116
RHA1_RS03730		RHA1_ro00782	cupin	-1.45476	0.593965	2.92426	0.0101583	2.47083	0.0858808	-1.72172	0.171768	80.5064	214.364	40.0028	120.795
RHA1_RS03890		RHA1_ro00816	IclR family transcriptional regulator	1.41714	0.42343	-1.45459	0.41116	-2.38981	0.00778408	-1.15934	0.749513	100.954	58.0574	129.838	50.6939
RHA1_RS03930		RHA1_ro00825	cupin	2.20492	NA	8.90722	0.00855683	1.64045	NA	-2.46256	0.201903	6.87372	66.8078	12.684	28.8149
RHA1_RS03960		RHA1_ro00831	glycosyl transferase	1.88087	0.109711	-3.5969	0.0128578	-1.52217	0.308231	4.44452	0.00137111	83.5833	11.9651	140.973	88.1439
RHA1_RS03970		RHA1_ro00833	5'-3' exonuclease	-2.94657	0.0277109	-1.65647	0.306489	-1.28213	0.748824	-2.28069	0.0599347	97.4356	50.4571	24.9698	21.6582
RHA1_RS03985	tatC	RHA1_ro00836	preprotein translocase subunit TatC	1.34435	0.474777	-1.79419	0.143136	1.5293	0.220665	3.68868	2.79e-05	92.0519	40.709	102.237	161.398
RHA1_RS04005		RHA1_ro00840	transcriptional regulator	-1.03155	0.932189	-1.34516	0.24762	-2.02682	0.000789414	-1.55429	0.0464756	404.711	249.014	362.853	163.845
RHA1_RS04010		RHA1_ro00841	hypothetical protein	1.08274	0.630524	1.28776	0.0314098	-2.27904	8.82e-16	-2.7106	3.89e-24	1462.76	1540.21	1421.7	593.296
RHA1_RS04015		RHA1_ro00842	glycerophosphatase	1.99402	0.0372656	1.10076	0.849452	-3.2011	3.76e-05	-1.76709	0.084612	57.2587	47.2623	104.01	30.356
RHA1_RS04030		RHA1_ro00845	ubiquitin	1.42187	0.0200679	1.34308	0.052133	-2.09027	1.16e-08	-1.97444	9.75e-08	4409.97	4858.74	5623.98	2580.79
RHA1_RS04035		RHA1_ro00846	proteasome accessory factor	-2.10262	0.0130996	-2.13349	0.00913719	-1.36974	0.425532	-1.34992	0.364556	138.722	56.1192	55.5796	40.7407
RHA1_RS04055		RHA1_ro00850	hypothetical protein	-7.54198	0.000768256	-1.0099	0.988638	1.17572	0.888199	-6.35191	5.48e-06	160.093	124.696	15.4392	20.1554
RHA1_RS04075	hisG	RHA1_ro00854	ATP phosphoribosyltransferase	-1.11711	NA	-7.51597	0.056377	1.5916	NA	10.7084	0.0138849	18.7793	0	14.0235	24.2242
RHA1_RS04095		RHA1_ro00858	HAD family hydrolase	-1.01048	0.990989	-2.44618	0.145092	1.21589	0.793781	2.94342	0.0439784	67.711	14.9767	59.3546	68.7023
RHA1_RS04100	metH	RHA1_ro00859	methionine synthase	1.57179	0.0545479	-1.63768	0.0569354	-1.14533	0.672172	2.24746	0.000204645	67.9488	33.8756	99.4214	80.3095
RHA1_RS04105		RHA1_ro00860	carboxylate-amine ligase	2.09183	0.00243367	1.17647	0.638842	-1.41614	0.186281	1.25557	0.408313	137.34	131.137	258.155	174.532
RHA1_RS04115	nasD	RHA1_ro00862	nitrite reductase	147.622	1.62e-24	2.49019	0.247402	2.02499	0.00268797	120.044	4.4e-31	1.70593	4.04253	351.354	702.925
RHA1_RS04120	nasE	RHA1_ro00863	2Fe-2S ferredoxin	86.9888	4.69e-12	1.46599	0.77522	1.8944	0.0374993	112.41	2.88e-13	3.81444	3.96744	785.167	1505.83
RHA1_RS04125		RHA1_ro00864	acyltransferase	1.46767	0.078923	2.1081	3.42e-05	1.49119	0.0463871	1.03817	0.875993	135.913	230.946	172.307	253.972
RHA1_RS04130		RHA1_ro00865	transposase	1.86314	0.440207	4.27701	0.0101775	-2.11547	0.29266	-4.85626	0.00082569	52.296	197.65	79.9937	38.4784
RHA1_RS04185		RHA1_ro00876	transposase	1.71072	0.0138682	1.14672	0.640801	-2.53119	5.51e-07	-1.6967	0.0102767	121.137	112.921	184.933	69.806
RHA1_RS04190		RHA1_ro00877	cysteine--1-D-myo-inosityl 2-amino-2-deoxy-alpha-D-glucopyranoside ligase	-2.98611	0.0282577	-5.48383	0.000977668	1.17436	0.840667	2.15666	0.178112	88.2598	10.1642	29.8485	28.6122
RHA1_RS04260		RHA1_ro00891	hypothetical protein	-2.07911	0.00946053	-1.8008	0.0340279	-1.09522	0.84616	-1.26448	0.451362	511.424	234.537	214.582	193.182
RHA1_RS04265		RHA1_ro00892	hypothetical protein	1.67637	0.192521	-3.24382	0.0123694	-1.57494	0.235195	3.45272	0.00418085	54.1043	12.0386	78.8718	49.2732
RHA1_RS04280		RHA1_ro00895	universal stress protein	1.51973	0.272939	-1.12513	0.814188	1.72835	0.0760798	2.95529	0.000153856	184.521	120.985	260.605	421.369
RHA1_RS04290		RHA1_ro00897	enoyl reductase	-2.42747	0.119135	1.01314	0.986307	-1.25037	0.793781	-3.07511	0.0083485	49.5393	38.4386	15.8469	13.5164
RHA1_RS04300	glcB	RHA1_ro00899	malate synthase	1.07323	0.881573	3.10159	9.51e-07	-1.16475	0.722781	-3.36606	2.59e-09	48.1699	126.125	45.6818	38.6663
RHA1_RS04315	gcvP1	RHA1_ro00902	glycine dehydrogenase	1.52183	0.0998467	-2.39082	0.00193737	-1.0082	0.987231	3.60881	2.34e-07	62.5628	18.5929	84.9438	80.9735
RHA1_RS04320		RHA1_ro00903	transcriptional regulator	1.09664	0.71562	2.06501	8e-07	1.26408	0.235337	-1.48965	0.00566993	748.141	1255.51	724.986	893.575
RHA1_RS04325		RHA1_ro00904	hypothetical protein	2.4292	6.13e-12	1.32696	0.084564	-1.07056	0.745031	1.70999	2.8e-05	862.016	936.626	1868.62	1681.85
RHA1_RS04340	gcvH	RHA1_ro00907	glycine cleavage system protein H	1.19147	0.732233	-2.81873	0.0156551	-1.28508	0.601285	2.61342	0.0171473	227.368	64.4192	243.618	176.915
RHA1_RS04375		RHA1_ro00914	AMP-dependent acyl-CoA synthetase	-1.60199	0.639243	1.66075	0.519277	-1.5514	NA	-4.1275	0.0198987	14.676	18.3856	6.94225	4.7512
RHA1_RS04380		RHA1_ro00915	saccharopine dehydrogenase	-1.46203	0.615447	1.30119	0.692625	-3.45174	0.0438503	-6.56648	0.00011533	43.585	47.6621	29.9788	6.42785
RHA1_RS04390		RHA1_ro00917	TetR family transcriptional regulator	-1.89977	0.594992	-1.2597	0.849266	9.32075	NA	6.18043	0.00975627	16.1626	13.3713	4.36759	73.5921
RHA1_RS04395		RHA1_ro00918	polyketide cyclase	-1.82235	0.0561986	1.38541	0.263335	-1.18107	0.719036	-2.98184	1.09e-06	381.24	450.404	191.59	151.338
RHA1_RS04410		RHA1_ro00921	membrane protein	-2.12973	0.0709056	3.03946	5.99e-05	2.04751	0.0823512	-3.16151	3.34e-06	125.191	310.607	46.3152	100.839
RHA1_RS04420	engA	RHA1_ro00923	ribosome-associated GTPase EngA	-1.16981	0.779493	2.12484	0.0201084	2.24264	0.0209871	-1.10836	0.778894	51.4134	90.1401	34.4406	86.1644
RHA1_RS04465		RHA1_ro00932	channel-forming protein	2.06436	1.59e-07	1.88184	6.7e-06	-1.86726	1.44e-06	-1.70216	3.72e-05	436.613	671.455	810.986	411.994
RHA1_RS04470		RHA1_ro00933	thiamin pyrophosphokinase	1.16022	0.236802	2.38815	2.05e-23	-1.46699	8.94e-05	-3.01959	3.92e-40	1597.72	3135.14	1653.69	1079.84
RHA1_RS04500		RHA1_ro00939	5S ribosomal RNA	10.0849	1.61e-12	-1.31599	0.668264	-6.48242	1.64e-11	2.04734	0.11857	315.039	152.772	3045.65	425.345
RHA1_RS04510		RHA1_ro00941	16S ribosomal RNA	-1.74482	0.0159345	-2.98978	5.67e-07	-1.12633	0.739727	1.52133	0.0848671	386.496	99.6611	189.767	166.508
RHA1_RS04515	tyrS	RHA1_ro00942	tyrosyl-tRNA synthetase	-1.07837	0.890329	-2.21961	0.0392423	-1.18904	0.731055	1.73104	0.149028	83.5968	29.3249	71.7689	55.2731
RHA1_RS04525		RHA1_ro00944	multidrug ABC transporter ATPase	-5.77703	0.00458791	-3.8123	0.0182307	1.4262	0.724581	-1.06252	0.944149	103.823	20.4794	15.5684	21.0464
RHA1_RS04545		RHA1_ro00948	acyl-CoA synthetase	-1.82746	0.00784981	1.96	0.000151651	-1.49653	0.117462	-5.36032	5.93e-25	103.109	165.632	52.8882	32.116
RHA1_RS04550	argH	RHA1_ro00949	argininosuccinate lyase	-2.07814	0.194702	-3.48932	0.020884	1.17384	0.840667	1.97095	0.233535	50.4968	12.1895	20.956	24.3996
RHA1_RS04555	argG	RHA1_ro00950	argininosuccinate synthase	-1.70948	0.278779	-3.05766	0.0143401	1.21668	0.764616	2.17621	0.0887169	78.0636	17.8981	40.7617	47.4691
RHA1_RS04605		RHA1_ro00960	RNA methyltransferase	1.08075	0.946842	-1.31498	0.782834	2.71495	NA	3.85839	0.0326911	19.4873	10.8553	16.4654	51.92
RHA1_RS04610	rplT	RHA1_ro00961	50S ribosomal protein L20	1.14691	0.778533	1.04599	0.92489	5.45895	1.72e-11	5.98566	1.2e-12	236.445	207.344	233.72	1300.13
RHA1_RS04615	rpmI	RHA1_ro00962	50S ribosomal protein L35	-1.08536	0.905723	-1.03558	0.955523	7.17327	7.51e-10	6.84432	6.69e-10	249.239	204.017	199.523	1465.1
RHA1_RS04620	infC	RHA1_ro00963	translation initiation factor IF-3	1.69856	0.0018624	1.48217	0.0272773	3.93042	6.75e-25	4.50424	1.44e-29	521.9	642.982	765.798	3006.85
RHA1_RS04645	uvrA	RHA1_ro00969	excinuclease ABC subunit A	1.64228	0.0588669	-1.27711	0.458148	1.27919	0.407393	2.68293	1.54e-05	55.6476	33.404	85.4493	101.631
RHA1_RS04650		RHA1_ro00970	Zn-dependent hydrolase	2.54247	0.373989	-2.93452	0.351262	-1.08114	NA	6.901	0.0396404	14.6044	1.61362	34.5496	34.1484
RHA1_RS04660		RHA1_ro00972	ATPase AAA	-1.02891	0.960163	-1.91949	0.0802797	1.30237	0.523625	2.42965	0.00538169	46.9852	21.1509	39.3175	51.1666
RHA1_RS04700	rpsA	RHA1_ro00979	30S ribosomal protein S1	-1.3635	0.0585052	-1.08394	0.683345	2.10714	2.31e-08	1.67511	8.02e-05	612.104	469.701	392.627	810.145
RHA1_RS04710		RHA1_ro00981	arginine ABC transporter ATP-binding protein	2.33114	0.00157299	1.91784	0.0199004	-1.1646	0.687236	1.04371	0.898556	125.531	205.81	272.821	222.416
RHA1_RS04725	leuB2	RHA1_ro00984	3-isopropylmalate dehydrogenase	-3.03069	0.111608	-4.56902	0.0286483	1.54028	NA	2.3221	0.248934	45.9476	6.82646	10.8817	18.9306
RHA1_RS04740		RHA1_ro00988	AraC family transcriptional regulator	2.76403	0.00535384	1.29625	0.61512	-1.94553	0.0543975	1.09601	0.845895	45.9376	45.3067	111.829	56.0073
RHA1_RS04755			ABC transporter permease	1.74148	0.172134	2.56918	0.00392145	1.18018	0.735144	-1.25005	0.509457	39.1513	79.5894	61.017	69.1865
RHA1_RS04760		RHA1_ro00992	branched-chain amino acid ABC transporter permease	3.06654	0.0226907	3.21981	0.0124634	-1.16886	0.807548	-1.22728	0.665472	21.2877	54.6002	57.8257	49.0687
RHA1_RS04770		RHA1_ro00994	branched-chain amino acid ABC transporter ATPase	4.52615	7.81e-06	5.99938	2.12e-08	-1.06186	0.903853	-1.40749	0.244433	40.6299	220.293	167.783	158.275
RHA1_RS04775		RHA1_ro00995	amino acid ABC transporter substrate-binding protein	2.09936	5.7e-07	1.24466	0.255481	-1.69816	0.000354294	-1.00679	0.975793	423.891	423.062	788.15	448.12
RHA1_RS04790		RHA1_ro00998	transcriptional regulator	2.78045	8.98e-06	-1.07891	0.857955	1.09884	0.789988	3.29636	2.5e-07	176.404	143.445	427.811	466.639
RHA1_RS04810		RHA1_ro01002	hypothetical protein	-1.37904	0.250725	1.55929	0.0386997	-1.12058	0.758287	-2.40962	1.09e-06	471.744	598.88	293.346	259.053
RHA1_RS04825		RHA1_ro01005	hypothetical protein	-1.12986	0.776862	1.28567	0.43446	-1.38005	0.360603	-2.00469	0.00409734	615.96	642.567	511.236	339.852
RHA1_RS04830		RHA1_ro01006	acyl-CoA thioesterase	2.84641	2.68e-11	-3.21861	7.6e-07	-1.77129	0.000151319	5.17222	2.83e-14	298.281	73.7934	762.939	412.487
RHA1_RS04835	pyk1	RHA1_ro01007	pyruvate kinase	2.73335	3.81e-14	-2.56756	2.73e-07	-1.25765	0.149128	5.5803	1.28e-25	293.553	91.4227	713.899	544.335
RHA1_RS04840		RHA1_ro01008	dihydropyrimidine dehydrogenase subunit A	10.0569	1.37e-10	1.00888	0.991922	1.3742	0.430599	13.6985	1.33e-11	16.8549	16.3032	152.154	211.489
RHA1_RS04845		RHA1_ro01009	glutamate synthase	10.5628	7.72e-34	2.09851	0.00369859	1.59707	0.00206506	8.03887	3.93e-33	15.5846	28.1744	147.986	231.238
RHA1_RS04850		RHA1_ro01010	hypothetical protein	-1.12212	0.856807	-4.72069	0.00296051	-1.24762	0.717287	3.37197	0.0181889	92.2443	17.4404	73.1899	55.1562
RHA1_RS04855	lgt	RHA1_ro01011	prolipoprotein diacylglyceryl transferase	-2.13965	0.0561486	-3.77848	0.000951545	1.5011	0.395766	2.65085	0.0150589	117.76	28.4276	45.8019	69.587
RHA1_RS04865	trpB1	RHA1_ro01013	tryptophan synthase subunit beta	-1.96367	0.0374261	-4.07173	2.42e-05	-1.07731	0.890934	1.92473	0.0691251	149.916	28.3919	68.8513	59.4446
RHA1_RS04870	trpC	RHA1_ro01014	indole-3-glycerol-phosphate synthase	-3.5237	0.00687163	-8.41446	6.84e-05	1.07926	0.928821	2.57723	0.111509	141.934	13.7023	34.9972	36.7546
RHA1_RS04880	trpE	RHA1_ro01016	anthranilate synthase subunit I	-1.56234	0.409331	-6.41227	0.000743008	-1.16219	0.82388	3.5315	0.0249458	53.5795	4.08744	31.3491	24.6524
RHA1_RS04890		RHA1_ro01018	extradiol ring-cleavage dioxygenase	-1.47367	0.159796	-108.039	3.66e-15	-2.22525	0.000719922	32.9459	6.64e-09	866.876	1.66327	541.291	225.232
RHA1_RS04895		RHA1_ro01019	MarR family transcriptional regulator	-1.41321	0.654362	-11.057	0.00239763	-1.63112	0.520602	4.79674	0.0563044	103.814	7.06548	65.3948	37.2207
RHA1_RS04920	hisA	RHA1_ro01024	1-(5-phosphoribosyl)-5-[(5-phosphoribosylamino)methylideneamino] imidazole-4-carboxamide isomerase	-2.45859	0.22412	-6.5322	0.0144441	1.14889	NA	3.05247	0.164848	58.3414	6.66769	22.3125	22.237
RHA1_RS04960		RHA1_ro01032	hypothetical protein	-2.04894	0.0238664	7.40135	4.95e-29	1.03426	0.950677	-14.6626	2.39e-58	115.868	718.95	50.7699	50.1451
RHA1_RS04965		RHA1_ro01033	acyl-CoA dehydrogenase	-1.11922	0.566815	4.2376	3.34e-37	-1.242	0.19726	-5.89054	2.18e-59	596.301	2080.22	480.369	368.218
RHA1_RS04970	bglA	RHA1_ro01034	glycoside hydrolase family 1	-2.27658	0.466191	3.04269	0.13202	1.34652	NA	-5.14432	0.00878985	10.8029	32.482	3.91518	5.0926
RHA1_RS04980	nadC	RHA1_ro01036	nicotinate-nucleotide pyrophosphorylase	-4.28645	0.0100484	-7.4964	0.000951545	1.03806	0.97433	1.81542	0.420784	93.5842	8.61547	17.8882	18.7021
RHA1_RS04985	nadB	RHA1_ro01037	L-aspartate oxidase	1.05592	0.906882	-3.7443	4.24e-05	-1.15088	0.735144	3.43534	6.63e-05	123.493	22.6003	119.038	97.3583
RHA1_RS04990	nadA	RHA1_ro01038	quinolinate synthetase	2.70105	9.42e-17	-2.08906	1.26e-07	-1.49314	0.00206506	3.77904	3.84e-25	1157.23	432.707	2784.2	1793.17
RHA1_RS04995		RHA1_ro01039	NUDIX hydrolase	9.14054	0.00471596	1.47718	0.764353	1.20538	NA	7.45864	0.00580165	4.85777	6.75034	50.9174	55.9887
RHA1_RS05010			membrane protein	-2.67793	0.00746126	-2.57486	0.00813571	-1.62456	0.311928	-1.6896	0.185068	278.41	91.1867	84.66	53.6163
RHA1_RS05015			hypothetical protein	-5.86805	0.00194388	-2.92017	0.0352643	-1.60345	0.615784	-3.22212	0.0304119	269.008	82.1165	38.7423	22.121
RHA1_RS05020		RHA1_ro01043	biotin synthase	-11.8171	3.11e-25	-2.80297	6.25e-08	-1.29684	0.535099	-5.46737	6.36e-17	858.599	245.345	51.4783	46.8512
RHA1_RS05025		RHA1_ro01044	TetR family transcriptional regulator	-4.70745	0.000352055	-1.69047	0.203585	1.05256	0.951739	-2.64565	0.00786787	210.135	111.423	33.5212	38.9263
RHA1_RS05030		RHA1_ro01045	lipase	-1.52724	0.587293	3.7158	0.00233422	1.64721	0.499313	-3.44517	0.000877732	26.6197	87.4279	15.7282	24.5732
RHA1_RS05045	sdhB1	RHA1_ro01048	fumarate reductase	-1.458	0.384748	3.62925	1.26e-05	-3.72604	7.69e-05	-19.7162	4.78e-26	451.719	1375.7	294.304	68.2304
RHA1_RS05050	sdhA	RHA1_ro01049	succinate dehydrogenase	-1.81147	0.0162956	2.78105	4.85e-07	-2.83344	6.08e-06	-14.2743	3.14e-42	369.397	849.29	190.34	60.8457
RHA1_RS05055		RHA1_ro01050	membrane protein	-1.14291	0.724784	2.68625	3.57e-06	-5.3014	7.99e-12	-16.276	1.99e-38	319.839	706.566	240.505	45.3432
RHA1_RS05060		RHA1_ro01051	hypothetical protein	1.00783	0.982182	3.91612	8.23e-19	-8.34885	2.76e-26	-32.4411	6.41e-85	1143.61	3719.39	1043.45	118.707
RHA1_RS05075	bioD	RHA1_ro01053	dithiobiotin synthetase	-6.96126	0.00126448	-2.75263	0.05467	-2.30635	0.35164	-5.83263	0.00163974	128.475	36.036	16.3737	5.81286
RHA1_RS05080	bioF	RHA1_ro01054	8-amino-7-oxononanoate synthase	-11.4133	1.15e-06	-7.50735	7.04e-06	-1.07508	0.945406	-1.63443	0.413444	150.535	18.1427	11.0981	9.70872
RHA1_RS05085	bioA1	RHA1_ro01055	adenosylmethionine--8-amino-7-oxononanoate aminotransferase	-10.2573	2e-05	-21.9335	2.84e-06	-1.12734	0.914528	1.89679	0.458583	112.403	3.78144	6.43006	7.5894
RHA1_RS05090	glgX	RHA1_ro01056	glycogen debranching protein	2.20244	7.48e-09	-2.74912	8.27e-09	-1.33601	0.0594109	4.53197	7.22e-21	227.334	65.2534	445.002	322.739
RHA1_RS05095		RHA1_ro01057	maltooligosyl trehalose synthase	2.11264	0.000166478	-1.84505	0.0179218	-1.27268	0.314309	3.06277	2.43e-07	83.886	34.1105	158.052	119.636
RHA1_RS05135		RHA1_ro01066	pyruvate dehydrogenase	-1.02242	0.945937	2.0578	4.34e-06	1.21641	0.3971	-1.72962	0.000221485	231.639	386.006	201.084	236.54
RHA1_RS05185		RHA1_ro01076	hypothetical protein	-2.01663	0.00914334	-2.52887	0.000367153	1.38706	0.327081	1.73939	0.0391368	639.487	204.275	270.685	376.907
RHA1_RS05190	dinB	RHA1_ro01077	DNA polymerase IV	-2.6442	NA	-13.684	0.00773094	1.57872	NA	8.17003	0.031918	23.8729	0	6.86912	11.3426
RHA1_RS05195	ileS	RHA1_ro01078	isoleucyl-tRNA synthetase	-1.10638	0.783653	-2.94103	6.01e-05	1.10106	0.798789	2.92688	2.44e-05	75.5798	20.4749	57.4547	64.2603
RHA1_RS05200		RHA1_ro01079	membrane protein	1.326	0.288429	-1.63372	0.0538359	1.08959	0.798244	2.36038	5.07e-05	926.426	469.608	1117.21	1161.45
RHA1_RS05205	divIVA	RHA1_ro01080	hypothetical protein	-1.13116	0.450924	-1.79046	1.39e-06	1.51147	0.000419065	2.39243	4.69e-15	1593.05	720.035	1239.44	1818.95
RHA1_RS05210		RHA1_ro01081	hypothetical protein	-1.04799	0.88742	-2.3103	9.42e-05	1.19309	0.499486	2.63015	9.9e-07	1058.93	385.331	897.958	1032.14
RHA1_RS05230	ftsZ	RHA1_ro01085	cell division protein FtsZ	-1.26162	0.211227	1.32576	0.0695847	-1.35396	0.07609	-2.26463	1.13e-10	506.91	553.629	361.069	254.58
RHA1_RS05240	murC	RHA1_ro01087	UDP-N-acetylmuramate--alanine ligase	-1.132	0.804809	1.43716	0.300427	-1.24374	0.644464	-2.02341	0.0113339	77.0032	93.14	61.3919	47.2814
RHA1_RS05250	ftsW	RHA1_ro01089	cell division protein FtsW	1.05365	0.904428	-1.15505	0.67788	-2.11616	0.00244414	-1.73881	0.0284392	123.43	81.8321	114.35	51.9249
RHA1_RS05260	mraY	RHA1_ro01091	phospho-N-acetylmuramoyl-pentapeptide-transferase	2.14327	0.0263139	1.27594	0.584755	-1.04113	0.939357	1.61339	0.145933	63.0817	70.0691	116.813	114.499
RHA1_RS05270	murE	RHA1_ro01093	UDP-N-acetylmuramoylalanyl-D-glutamate--2,6-diaminopimelate ligase	1.83714	0.260695	-1.39096	0.625406	1.25484	0.719036	3.2066	0.011558	21.2918	12.3244	37.0249	42.2227
RHA1_RS05295		RHA1_ro01098	membrane protein	3.09894	1.32e-41	2.74633	5.18e-33	1.04013	0.797607	1.17368	0.0905932	4040.84	9113.94	11116.5	11170.7
RHA1_RS05330		RHA1_ro01105	5,10-methylenetetrahydrofolate reductase	1.02139	0.977995	-3.35028	0.0134836	-1.00928	0.991871	3.39048	0.00758172	80.0466	15.1583	76.9313	69.2499
RHA1_RS05365	aroG	RHA1_ro01112	phospho-2-dehydro-3-deoxyheptonate aldolase	1.43087	0.125999	-2.13302	0.00170953	1.26223	0.35164	3.85241	1.18e-10	175.175	68.2233	221.565	273.561
RHA1_RS05375		RHA1_ro01114	membrane protein	1.66434	0.499661	-3.5704	0.129069	-1.21282	NA	4.89962	0.0299683	17.4251	3.70427	27.9411	20.6859
RHA1_RS05380		RHA1_ro01115	1-acyl-sn-glycerol-3-phosphate acyltransferase	1.42503	0.0831166	-2.0894	0.000421195	1.21124	0.408288	3.60643	2.79e-12	454.751	162.567	578.906	673.923
RHA1_RS05385		RHA1_ro01116	glucokinase	1.79172	0.343911	4.08538	0.00103515	-1.84127	0.265801	-4.19838	6.55e-05	22.7351	80.0322	37	19.4145
RHA1_RS05390		RHA1_ro01117	hypothetical protein	2.00215	0.437922	-1.30797	0.81624	2.0078	NA	5.25792	0.0167549	25.5706	15.4182	45.6232	95.3167
RHA1_RS05395		RHA1_ro01118	arsenic ABC transporter ATPase	2.02732	0.060892	-1.34535	0.5689	1.79249	0.0838662	4.88893	2.27e-06	55.2866	28.9947	96.8946	171.226
RHA1_RS05410		RHA1_ro01121	long-chain fatty acid--CoA ligase	1.50729	0.331922	-2.05503	0.100369	-1.19967	0.717119	2.58197	0.0118197	44.4105	17.8189	63.6588	48.0605
RHA1_RS05425		RHA1_ro01124	protein p60 precursor	-1.05158	0.96749	-4.34832	0.113844	2.45282	NA	10.1425	0.00320271	18.1073	3.47148	14.993	37.2959
RHA1_RS05430		RHA1_ro01125	hypothetical protein	1.87163	0.25603	-7.27404	0.0123916	-1.04378	0.955945	13.0433	0.000350962	139.296	5.3389	229.871	215.594
RHA1_RS05445	trpD	RHA1_ro01128	anthranilate phosphoribosyltransferase	-3.31819	0.0110936	-4.02199	0.00320279	1.08904	0.920231	1.32003	0.645229	92.5761	18.266	22.7117	25.0634
RHA1_RS05455		RHA1_ro01130	cytochrome C oxidase	-3.08011	3.82e-07	-6.41623	5.23e-13	-1.11338	0.793779	1.87098	0.0307748	563.716	69.0565	161.651	139.344
RHA1_RS05460		RHA1_ro01131	cytochrome C	-3.48246	3.51e-05	-7.771	8.26e-09	1.05738	0.926261	2.35951	0.028554	332.554	31.7116	77.0659	85.1754
RHA1_RS05465		RHA1_ro01132	menaquinol-cytochrome C reductase iron-sulfur subunit	-4.12845	2.5e-08	-10.7423	1.81e-13	-1.01256	0.983692	2.56974	0.00785138	333.507	27.9958	71.9732	67.4828
RHA1_RS05485		RHA1_ro01136	cytochrome C oxidase subunit IV	-3.12233	0.000328381	-2.89357	0.000619852	-1.05794	0.926311	-1.14158	0.750441	785.319	197.38	202.574	198.61
RHA1_RS05490		RHA1_ro01137	cytochrome C oxidase subunit II	-2.52773	8.02e-08	-3.30993	1.01e-11	-1.14698	0.63535	1.14165	0.580974	793.066	184.499	274.531	232.078
RHA1_RS05495	asn1	RHA1_ro01138	asparagine synthase	1.0462	0.960163	-4.45096	0.0301964	1.43109	0.595331	6.66402	0.00206396	20.7011	3.21812	19.9143	26.7139
RHA1_RS05510		RHA1_ro01141	hypothetical protein	6.86582	0.0143115	1.77364	0.605847	-1.38124	NA	2.80259	0.177716	3.96463	4.83186	31.5673	22.1104
RHA1_RS05540	ilvE1	RHA1_ro01147	branched-chain amino acid aminotransferase	-1.60262	0.0990693	-2.00875	0.0079843	1.14341	0.742163	1.43317	0.195532	287.564	123.658	151.62	175.991
RHA1_RS05545	gcvT	RHA1_ro01148	glycine cleavage system protein T	-3.24653	0.000199108	-5.16846	1.34e-06	-1.32072	0.577312	1.2054	0.693635	192.862	28.4098	53.5161	37.7711
RHA1_RS05550		RHA1_ro01149	aminopeptidase A	-1.35921	0.650616	-6.19486	0.00483218	-1.13996	0.873169	3.99814	0.031638	37.825	5.6022	23.2491	20.5489
RHA1_RS05560		RHA1_ro01151	dihydrolipoamide acyltransferase	1.2758	0.276797	-1.72117	0.00640068	1.06041	0.843252	2.32853	1.4e-06	266.136	126.157	304.087	310.8
RHA1_RS05565		RHA1_ro01152	multidrug MFS transporter	2.41464	0.262785	-3.72689	0.187793	-1.34785	NA	6.67662	0.0243875	16.5574	1.45606	37.1115	27.425
RHA1_RS05570	lipB	RHA1_ro01153	lipoate-protein ligase B	-2.03711	0.060366	-3.79505	0.000447819	-1.40703	0.48797	1.32404	0.559003	194.569	34.3206	89.7881	56.9925
RHA1_RS05575		RHA1_ro01154	radical SAM protein	-1.1758	0.779493	-2.78464	0.0239152	-1.08118	0.902386	2.19046	0.0757481	80.9792	23.816	60.6032	53.4379
RHA1_RS05590	glnA1	RHA1_ro01157	glutamine synthetase	1.67748	0.0402957	-3.18241	0.000244371	1.50366	0.0849872	8.02717	5.5e-14	104.697	28.3869	154.718	226.018
RHA1_RS05600		RHA1_ro01159	MFS transporter	-1.30383	0.71988	5.31469	2.26e-06	2.07947	0.173726	-3.33231	4.45e-05	25.9981	117.245	21.7255	35.7577
RHA1_RS05605		RHA1_ro01160	antibiotic biosynthesis monooxygenase	1.05419	0.966162	5.01141	0.00437228	-1.16125	0.895612	-5.52037	0.000487828	17.1425	76.112	13.5953	13.448
RHA1_RS05610		RHA1_ro01161	ABC transporter permease	-1.66977	0.539436	2.54471	0.0685445	5.36647	0.00253803	1.26297	0.649228	38.5831	77.054	16.2199	105.446
RHA1_RS05615		RHA1_ro01162	ABC transporter	-1.73419	0.155394	3.11844	2.84e-06	1.1143	0.845661	-4.85325	4.01e-13	82.5149	212.749	38.5006	45.3373
RHA1_RS05620		RHA1_ro01163	ABC transporter permease	-2.2783	0.341294	2.78819	0.06686	1.90693	0.484864	-3.33118	0.0122078	32.7378	76.2133	12.7806	22.0907
RHA1_RS05625		RHA1_ro01164	glycine/betaine ABC transporter substrate-binding protein	-1.13707	0.877297	3.06778	0.00886857	1.21182	0.804297	-2.87854	0.00511318	37.8964	99.3187	33.3327	36.1544
RHA1_RS05650	panB	RHA1_ro01169	3-methyl-2-oxobutanoate hydroxymethyltransferase	2.90566	0.00288232	1.36073	0.535619	2.37416	0.0037588	5.06973	1.08e-07	50.3764	63.7865	126.159	314.719
RHA1_RS05665		RHA1_ro01172	ribonuclease II	1.14393	0.654362	3.06815	1.64e-11	-1.19964	0.50812	-3.21758	3.48e-15	148.832	383.557	151.157	122.07
RHA1_RS05670		RHA1_ro01173	hypothetical protein	1.14234	0.825497	3.17325	0.000222329	-1.66207	0.243185	-4.61696	2.42e-08	311.475	852.451	312.282	181.812
RHA1_RS05675			hypothetical protein	-1.16391	0.424658	-4.588	7.68e-24	-1.83488	9.42e-06	2.14831	1.03e-06	6291.01	1129.12	4818.6	2519.08
RHA1_RS05730		RHA1_ro01185	HAD family hydrolase	2.27916	0.032203	-1.78866	0.270197	-1.13914	0.807481	3.57868	0.00143226	73.8282	35.3168	163.124	131.133
RHA1_RS05740		RHA1_ro01187	hypothetical protein	-1.33658	0.576555	-4.68773	0.000548491	-1.16837	0.798439	3.00185	0.0146834	143.416	21.4093	88.527	78.1621
RHA1_RS05750			hypothetical protein	-2.81372	0.105	-6.72447	0.00537702	-1.11096	NA	2.1512	0.32482	163.035	17.0747	46.6988	41.9565
RHA1_RS05775	trnV	RHA1_ro01193	tRNA-Val	1.33129	0.597776	-1.94462	0.201489	1.0298	0.965812	2.66599	0.0219927	742.067	269.071	878.21	874.035
RHA1_RS05790		RHA1_ro01196	hypothetical protein	2.21786	0.10252	-2.90107	0.11466	1.16333	0.809729	7.48504	0.000221485	58.7886	13.958	125.772	134.519
RHA1_RS05795	aceE	RHA1_ro01197	pyruvate dehydrogenase E1	1.88802	4.44e-06	-2.74305	1.98e-09	1.12454	0.561537	5.82391	2.12e-30	206.843	63.4912	344.562	377.609
RHA1_RS05805	fabD	RHA1_ro01199	malonyl CoA-ACP transacylase	1.67475	2.19e-06	-5.41566	4.46e-32	1.46271	0.000423667	13.2666	2.37e-79	1308.43	188.109	1958.18	2746.3
RHA1_RS05810	acpP	RHA1_ro01200	acyl carrier protein	1.14045	0.385219	-5.32577	5.58e-37	1.77544	3.28e-08	10.7836	2.22e-78	5256.32	773.848	5300.87	9098.95
RHA1_RS05815	fabF	RHA1_ro01201	3-oxoacyl-ACP synthase	1.75896	7.05e-12	-3.39544	1.3e-40	1.7151	1.94e-11	10.2434	3.91e-154	2875.28	694.213	4510.06	7437.58
RHA1_RS05820	pccB	RHA1_ro01202	propionyl-CoA carboxylase subunit beta	1.51048	0.000377279	-5.06429	5.07e-30	1.43761	0.00122162	10.997	2.66e-69	824.78	129.769	1117.12	1538.75
RHA1_RS05835		RHA1_ro01205	alcohol dehydrogenase	-1.27427	0.783681	-1.04014	0.965212	-2.86874	NA	-3.51447	0.026685	29.7412	24.2794	23.4103	6.61449
RHA1_RS05850		RHA1_ro01208	membrane protein	1.24514	0.633257	1.49388	0.27224	-1.93637	0.0506479	-2.32318	0.00329055	177.384	230.985	197.935	98.603
RHA1_RS05865		RHA1_ro01211	membrane protein	-1.6739	0.415907	4.44895	2.58e-05	-1.46593	0.598846	-10.9169	4.57e-13	38.0844	144.513	18.0499	13.5058
RHA1_RS05915		RHA1_ro01221	ArsR family transcriptional regulator	7.15731	0.0203422	2.65784	0.345966	1.22316	NA	3.29384	0.101418	6.531	22.4214	58.1675	62
RHA1_RS05920	fur	RHA1_ro01222	Fur family transcriptional regulator	1.3852	NA	-3.33722	0.249497	1.73743	NA	8.03162	0.013623	31.1974	3.04543	34.5677	67.4767
RHA1_RS05935	recO	RHA1_ro01225	DNA repair protein RecO	-1.10613	0.856807	2.10813	0.0162026	-1.06038	0.922037	-2.47266	0.000745021	103.836	187.067	75.9388	76.0765
RHA1_RS05990		RHA1_ro01236	amidase	-1.77161	NA	4.9645	0.0549552	-1.30642	NA	-11.4902	0.000885901	4.16416	20.5347	2.49979	1.31784
RHA1_RS06015		RHA1_ro01241	16S rRNA maturation RNase YbeY	-1.67426	0.149022	-2.18335	0.0173256	1.24292	0.640418	1.62086	0.147618	348.834	120.519	198.1	222.819
RHA1_RS06040	dnaJ1	RHA1_ro01246	molecular chaperone DnaJ	1.40396	0.525405	-1.63694	0.364874	1.35684	0.556505	3.11827	0.00504452	45.8175	17.8146	57.3244	75.4866
RHA1_RS06045	hrcA	RHA1_ro01247	HrcA family transcriptional regulator	1.07645	0.844722	-1.35184	0.284025	1.56708	0.0502647	2.2804	7.62e-05	193.833	112.664	189.014	279.115
RHA1_RS06050			hypothetical protein	-2.57961	0.0404457	-3.32627	0.00877818	2.40142	0.0574078	3.09651	0.0091398	278.213	59.3804	86.512	221.352
RHA1_RS06060		RHA1_ro01251	sulfite reductase	-2.00548	0.005072	-2.30391	0.000551702	2.15904	0.00101562	2.48033	5.38e-05	186.103	65.8772	76.9747	172.25
RHA1_RS06065	cysH	RHA1_ro01252	phosphoadenosine phosphosulfate reductase	-1.04544	0.939895	-3.75658	0.000980876	1.20924	0.718255	4.34516	9.4e-05	200.349	43.7719	158.949	198.532
RHA1_RS06070		RHA1_ro01253	sulfate adenylyltransferase subunit 2	-1.30417	0.519832	-2.41144	0.00986435	1.62416	0.15393	3.00312	0.000324951	151.707	48.5011	96.1245	160.275
RHA1_RS06075		RHA1_ro01254	sulfate adenylyltransferase	-1.79917	0.214336	-5.94088	0.000165063	1.76624	0.231547	5.83216	0.000103355	98.9526	14.8846	41.9808	83.2981
RHA1_RS06115		RHA1_ro01262	hypothetical protein	1.1974	0.83478	2.84089	0.0310478	1.9656	0.239154	-1.20703	0.71046	53.8826	128.342	50.3517	109.693
RHA1_RS06125		RHA1_ro01265	sulfotransferase	5.84564	0.0296602	-1.30975	0.852665	1.2121	NA	9.28019	0.0067452	6.57974	4.48184	35.9449	43.7383
RHA1_RS06130		RHA1_ro01266	sulfate adenylyltransferase subunit 2	43.0003	2.7e-05	1.34702	0.860588	-1.5241	NA	20.9452	0.000751287	0	0	63.7441	38.9479
RHA1_RS06135	cysNC1	RHA1_ro01267	adenylylsulfate kinase	21.3745	4.68e-06	1.90228	0.557576	-1.11733	0.881991	10.0563	0.000206927	1.59803	2.06585	42.9186	38.9181
RHA1_RS06145		RHA1_ro01269	sulfatase	1.63475	0.333801	-2.05634	0.186409	1.02332	0.975938	3.44	0.00518562	42.5114	18.6964	56.9803	61.5442
RHA1_RS06150	cysA	RHA1_ro01270	sulfate ABC transporter ATP-binding protein	3.1415	0.00979904	1.34374	0.641611	-1.33305	0.591805	1.75378	0.214231	26.2132	30.5626	73.1747	54.1668
RHA1_RS06155	cysW	RHA1_ro01271	sulfate ABC transporter	1.99127	0.371238	-1.13012	0.903074	1.67421	0.468055	3.76758	0.0268625	18.6536	16.6108	32.3692	55.4732
RHA1_RS06160		RHA1_ro01272	sulfate ABC transporter permease	3.69294	0.0171839	-1.1006	0.919949	-2.03375	0.180224	1.9985	0.270619	18.4816	14.0547	64.2806	29.5163
RHA1_RS06175		RHA1_ro01276	glycosyl hydrolase family 15	2.63097	4.01e-06	-1.05463	0.888641	1.09196	0.787517	3.02985	1.19e-07	69.4407	57.0378	160.831	173.338
RHA1_RS06185	lepA	RHA1_ro01278	elongation factor 4	1.15975	0.723482	-1.57675	0.192035	1.28146	0.492634	2.34332	0.00200303	65.7763	33.0472	69.2972	84.9926
RHA1_RS06195		RHA1_ro01280	esterase	1.53908	0.606544	3.94442	0.0111505	-1.55337	0.58593	-3.98106	0.00262428	20.9973	76.9899	30.6354	18.9483
RHA1_RS06200		RHA1_ro01281	AraC family transcriptional regulator	-1.35865	0.191185	1.74687	0.00152762	-1.16331	0.605575	-2.76098	8.3e-11	520.956	734.873	337.516	282.147
RHA1_RS06205		RHA1_ro01282	hypothetical protein	6.16058	2.05e-12	1.00025	0.999715	-1.86278	0.0078569	3.30639	3.97e-05	68.2155	51.3438	372.884	194.687
RHA1_RS06210		RHA1_ro01283	hypothetical protein	4.07319	2.21e-07	-1.08926	0.872834	-1.86166	0.0138447	2.38323	0.00504452	61.108	47.306	229.889	116.333
RHA1_RS06215		RHA1_ro01284	hypothetical protein	2.72357	0.000588959	-1.43776	0.402107	-1.53365	0.184356	2.55328	0.00311559	48.4105	24.5848	118.571	75.6539
RHA1_RS06220	rpsT	RHA1_ro01285	30S ribosomal protein S20	1.15103	0.781535	-1.36721	0.472348	1.90653	0.0542375	3.00031	0.000347543	407.687	213.181	395.015	762.519
RHA1_RS06230		RHA1_ro01287	carboxylate-amine ligase	1.78099	0.478224	4.39765	0.00728284	1.01186	0.991871	-2.44028	0.0571476	12.438	48.1774	19.7795	19.2938
RHA1_RS06235		RHA1_ro01288	carboxylesterase	-1.74631	0.42652	1.45305	0.53607	-2.47157	0.175266	-6.27155	6.98e-05	31.8908	37.8331	13.308	6.09803
RHA1_RS06240	amiR	RHA1_ro01289	transcription antitermination regulator	-1.45581	0.584592	2.41404	0.0377036	1.22765	0.793781	-2.86269	0.0036582	46.1182	94.5835	27.2076	34.0492
RHA1_RS06260		RHA1_ro01293	hypothetical protein	1.15736	0.866913	-2.40686	0.239228	2.3747	0.111947	6.61495	0.00095849	31.2529	11.3051	30.1291	74.1377
RHA1_RS06265		RHA1_ro01294	lysophospholipase	1.13895	0.897498	-5.52701	0.0517531	1.91073	NA	12.028	0.00117982	29.1587	1.62576	32.0425	57.6969
RHA1_RS06270		RHA1_ro01295	histidine phosphatase	1.27858	0.802166	-1.56043	0.626169	2.10624	NA	4.20223	0.0243977	26.588	18.3448	31.1611	63.8311
RHA1_RS06275		RHA1_ro01296	hypothetical protein	-1.14287	0.909986	-1.38676	0.736293	3.89283	NA	4.72359	0.0134722	38.2647	15.2272	30.0117	117.233
RHA1_RS06280	nadD	RHA1_ro01297	nicotinic acid mononucleotide adenylyltransferase	1.40585	0.437922	-1.44333	0.42196	1.5644	0.231608	3.17435	0.000374423	119.018	61.3027	147.747	220.825
RHA1_RS06290		RHA1_ro01299	ATPase	-1.5692	0.428182	-3.80546	0.0100508	-1.37442	0.628282	1.76444	0.323892	88.3124	19.6111	49.7851	35.0173
RHA1_RS06305		RHA1_ro01302	MFS transporter	-2.28081	0.155704	-27.9766	8.99e-05	-1.22212	0.809895	10.0367	0.00844619	50.6465	0	17.2007	15.0075
RHA1_RS06320		RHA1_ro01305	2,4-diaminobutyric acid acetyltransferase	-1.91838	0.0736926	1.48616	0.217558	2.45589	0.00501511	-1.1609	0.646365	248.334	297.278	129.504	271.538
RHA1_RS06325		RHA1_ro01306	diadenosine tetraphosphatase	-2.04905	0.00561515	-3.82081	7.6e-07	2.05855	0.00363797	3.83853	2.15e-07	208.751	48.8459	91.5414	179.755
RHA1_RS06330	ectC	RHA1_ro01307	ectoine synthase	-2.20594	0.0213381	-4.76383	1.89e-05	1.24751	0.660431	2.69406	0.00811784	439.048	71.8909	172.039	210.362
RHA1_RS06335		RHA1_ro01308	2-hydroxyacid dehydrogenase	-3.33816	0.0159345	-4.87733	0.00191618	1.25069	0.783441	1.82736	0.300357	106.697	16.0159	29.6963	32.7154
RHA1_RS06350	obgE	RHA1_ro01311	GTPase CgtA	1.99536	0.155394	1.60813	0.360757	1.76116	0.180448	2.18524	0.0337056	21.1076	29.6966	37.2825	65.2357
RHA1_RS06355	rpmA	RHA1_ro01312	50S ribosomal protein L27	1.50545	0.231176	-1.02213	0.96424	2.04813	0.00617002	3.15159	5.13e-06	456.49	366.908	592.669	1187.67
RHA1_RS06360	rplU	RHA1_ro01313	50S ribosomal protein L21	1.46771	0.20416	1.00339	0.9938	2.06929	0.00110716	3.02684	5.07e-07	403.631	341.875	527.342	1043.05
RHA1_RS06375		RHA1_ro01316	membrane protein	-4.10646	NA	-15.9585	0.00466997	1.77372	NA	6.89299	0.0548375	87.3797	0	20.9691	29.7448
RHA1_RS06385	valS	RHA1_ro01318	valyl-tRNA synthetase	-1.80102	0.00895029	-3.03117	7.78e-07	1.2815	0.382102	2.15679	0.000607918	133.238	33.7879	66.7887	81.2518
RHA1_RS06435		RHA1_ro01329	peptidase S9	-1.27086	0.44168	-1.69948	0.0392365	-2.62366	2.8e-05	-1.96195	0.00552614	133.082	64.4387	97.531	34.0528
RHA1_RS06455	pcaJ1	RHA1_ro01333	succinyl-CoA:3-ketoacid-CoA transferase	1.53913	0.315579	-8.89464	0.000489993	3.17461	6.65e-05	43.4605	2.33e-11	105.113	7.63357	131.578	440.371
RHA1_RS06460	pcaI	RHA1_ro01334	succinyl-CoA:3-ketoacid-CoA transferase	1.57616	0.348342	-5.31387	0.0073126	2.52441	0.00631413	21.1431	1.6e-08	65.2031	5.18941	96.7242	223.962
RHA1_RS06465	pcaH	RHA1_ro01335	protocatechuate 3,4-dioxygenase subunit beta	2.09094	0.106211	-5.11251	0.0199361	2.72554	0.00363797	29.136	1.23e-08	50.5999	3.63404	86.7873	248.968
RHA1_RS06470	pcaG	RHA1_ro01336	protocatechuate 3,4-dioxygenase subunit alpha	3.37458	0.00834444	-5.05377	0.0484903	1.80625	0.173556	30.8044	4.32e-07	39.124	2.0208	113.412	203.163
RHA1_RS06475	pcaB	RHA1_ro01337	3-carboxy-cis,cis-muconate cycloisomerase	1.48228	0.0979711	-37.7525	2.13e-09	1.5436	0.0401678	86.379	2.89e-14	169.211	0.958872	215.664	330.839
RHA1_RS06480	pcaL	RHA1_ro01338	3-oxoadipate enol-lactone hydrolase	6.73916	3.88e-07	-6.9666	0.0271943	2.59467	0.000729607	121.817	4.69e-11	17.6975	0	106.483	286.418
RHA1_RS06485	pcaR	RHA1_ro01339	IclR family transcriptional regulator	4.81884	4.32e-05	-8.89226	0.0111766	1.71445	0.144334	73.465	8.77e-09	33.5782	0	143.812	253.235
RHA1_RS06490	pcaF	RHA1_ro01340	acetyl-CoA acetyltransferase	2.98815	2.47e-05	-7.835	0.000196057	2.03677	0.00146528	47.6852	5.83e-15	61.0276	3.17201	168.065	329.857
RHA1_RS06515		RHA1_ro01345	ABC transporter ATP-binding protein	2.63403	0.396078	12.8767	0.0008159	1.36013	NA	-3.5942	0.0295312	3.68957	55.4674	14.9914	15.5745
RHA1_RS06520		RHA1_ro01346	ribose ABC transporter permease	2.35116	0.471002	20.3878	3.13e-05	-1.86852	NA	-16.2026	3.46e-07	2.35566	64.9258	5.24605	3.59885
RHA1_RS06525		RHA1_ro01347	sugar ABC transporter substrate-binding protein	-2.25372	NA	10.419	0.00924017	1.44327	NA	-16.2697	0.000346954	2.49714	34.6285	0	1.51132
RHA1_RS06535		RHA1_ro01349	GntR family transcriptional regulator	-1.77461	0.496079	2.12101	0.203837	-1.25425	0.825461	-4.72094	0.00136804	38.4059	72.0708	23.3558	14.2016
RHA1_RS06545		RHA1_ro01351	deoxyribose-phosphate aldolase superfamily protein	2.10698	NA	11.1262	0.0113241	1.0392	NA	-5.08146	0.03747	1.9593	31.5509	5.55955	5.21182
RHA1_RS06550		RHA1_ro01352	5-deoxyglucuronate isomerase	8.58822	NA	12.3032	0.01622	-1.47763	NA	-2.11681	0.403542	0	15.5878	15.1861	7.69692
RHA1_RS06555		RHA1_ro01353	3D-(3,5/4)-trihydroxycyclohexane-1,2-dione hydrolase	3.16665	0.1355	7.21447	0.00143249	-2.13865	0.314463	-4.8724	0.00212258	4.66774	32.1807	14.65	6.06042
RHA1_RS06560		RHA1_ro01354	xylose isomerase-like TIM barrel family protein	1.10347	0.927473	3.01443	0.0659022	-1.10371	0.927993	-3.01507	0.0332679	21.3151	52.8213	17.7867	17.943
RHA1_RS06640	clpP	RHA1_ro01371	ATP-dependent Clp protease proteolytic subunit	-1.64463	0.110993	-2.9611	0.000294796	-1.12372	0.798244	1.60223	0.148906	294.908	75.6594	159.29	135.486
RHA1_RS06645	clpP	RHA1_ro01372	ATP-dependent Clp protease ClpP	-2.41547	0.00634672	-3.81622	3.23e-05	-1.08336	0.888669	1.45835	0.325785	449.411	91.438	152.172	143.793
RHA1_RS06650	tig	RHA1_ro01373	trigger factor	-1.26024	0.485394	-2.42615	0.00103015	2.4747	4.58e-05	4.76417	4.46e-11	160.231	53.5239	107.374	267.95
RHA1_RS06665		RHA1_ro01376	hypothetical protein	2.87748	0.000323882	2.11738	0.0182307	1.0898	0.838529	1.48102	0.156104	70.738	120.56	178.825	191.401
RHA1_RS06670		RHA1_ro01377	DNA glycosylase	-8.05462	NA	-14.7108	0.00946062	3.24243	NA	5.92191	0.0979679	37.4583	0	1.74047	11.6459
RHA1_RS06675		RHA1_ro01378	ribose 5-phosphate isomerase	-2.20615	NA	-7.3551	0.0312853	1.0072	NA	3.35792	0.210878	65.6941	2.73703	22.2767	23.2558
RHA1_RS06690		RHA1_ro01381	FAD-dependent pyridine nucleotide-disulfide oxidoreductase	-1.8948	0.0216114	1.03821	0.917868	-2.29736	0.00260533	-4.51936	1.32e-11	196.851	172.831	93.5411	38.7333
RHA1_RS06715		RHA1_ro01385	hypothetical protein	-1.13478	0.65904	-2.00099	0.00101215	-1.3165	0.250294	1.33941	0.202277	719.523	286.485	555.818	412.88
RHA1_RS06725			endonuclease	1.41147	0.373989	2.44024	0.000988691	1.80134	0.040709	1.04192	0.902037	162.314	329.87	191.219	353.118
RHA1_RS06735		RHA1_ro01389	alpha-glucosidase	3.36022	1.22e-06	1.24459	0.579346	1.0344	0.934846	2.79273	2.54e-05	43.9428	44.8326	134.828	133.606
RHA1_RS06755		RHA1_ro01393	NAD-glutamate dehydrogenase	-1.15786	0.520114	1.46101	0.0202425	-1.61199	0.00436702	-2.72691	7.5e-13	161.485	194.367	127.914	74.0279
RHA1_RS06760		RHA1_ro01394	4-hydroxybenzoyl-CoA thioesterase	1.65616	0.141866	-2.78162	0.0102412	-1.60623	0.148468	2.86809	0.00409734	225.248	69.7023	334.016	201.227
RHA1_RS06775		RHA1_ro01397	copper resistance protein CopD	-1.53928	0.248683	-2.55381	0.00465823	1.05268	0.926311	1.7465	0.10218	91.9707	27.75	57.6187	53.2859
RHA1_RS06815	gdh	RHA1_ro01405	glutamate dehydrogenase	-3.85439	0.00298287	-2.93263	0.0126749	-1.59085	0.486713	-2.09088	0.118331	90.8522	29.1711	21.7148	12.1063
RHA1_RS06820		RHA1_ro01407	hypothetical protein	2.39792	0.000533598	1.29553	0.445415	1.3114	0.371197	2.4273	0.000126227	568.143	652.754	1254.67	1554.56
RHA1_RS06825		RHA1_ro01408	fatty acid desaturase	-3.29729	0.0157511	6.10447	1.01e-11	6.42436	1.41e-05	-3.1331	6.04e-07	56.4665	285.705	11.3699	92.9872
RHA1_RS06830		RHA1_ro01409	ferredoxin reductase	-6.65798	0.000526993	7.8658	6.43e-11	11.7735	1.46e-06	-4.44817	4.94e-07	84.9351	566.835	8.26151	129.048
RHA1_RS06835		RHA1_ro01410	TetR family transcriptional regulator	-1.76222	0.423388	19.7369	2.55e-18	2.76008	0.0706961	-12.6013	1.46e-18	47.0803	814.982	18.8375	63.7069
RHA1_RS06840		RHA1_ro01411	haloalkane dehalogenase	-1.66052	0.244019	1.49558	0.266981	-1.33439	0.585702	-3.31387	2.21e-05	113.583	140.421	55.4463	43.5107
RHA1_RS06845		RHA1_ro01412	membrane protein	-2.17094	0.0693119	2.33673	0.00749296	1.14308	0.838038	-4.43792	1.14e-07	189.867	356.75	77.284	82.3308
RHA1_RS06850		RHA1_ro01413	membrane protein	-1.50063	0.433877	1.01003	0.987357	-1.38128	0.57564	-2.09357	0.044445	63.3473	52.6132	40.8768	25.4258
RHA1_RS06870		RHA1_ro01417	ATPase	-1.28149	0.686959	-2.6922	0.0441616	-1.12174	0.876935	1.87283	0.208835	51.5278	16.3476	31.0304	30.3886
RHA1_RS06875		RHA1_ro01418	oligoribonuclease	-2.25289	0.140368	-4.30455	0.00781767	-1.44865	0.619914	1.31894	0.692777	128.242	22.8226	54.6656	32.1266
RHA1_RS06885		RHA1_ro01420	hypothetical protein	2.51403	1.07e-05	2.22612	0.000181802	1.61452	0.0146304	1.82333	0.000893504	106.015	192.54	235.291	372.141
RHA1_RS06910	acpS	RHA1_ro01425	4'-phosphopantetheinyl transferase	4.57853	2.07e-10	-11.2367	4.16e-05	-1.06448	0.876927	48.3309	8.9e-13	218.553	6.60231	908.668	833.814
RHA1_RS06915		RHA1_ro01426	3-oxoacyl-ACP synthase	4.29016	5.27e-17	-15.2423	2.34e-30	1.76051	0.00371035	115.123	1.21e-93	148.214	6.72586	566.395	970.86
RHA1_RS06935		RHA1_ro01430	hypothetical protein	1.1495	0.759888	-2.21174	0.0289869	1.44909	0.283574	3.68414	2.3e-05	282.025	102.191	293.141	401.065
RHA1_RS06940		RHA1_ro01431	membrane protein	1.01611	0.982182	-5.43447	0.00368576	2.07506	0.0742302	11.4585	3.06e-06	164.285	14.1787	142.743	302.981
RHA1_RS06945		RHA1_ro01432	nucleoside-triphosphate diphosphatase	-2.01182	0.31465	-4.21646	0.0314098	-1.03489	NA	2.02518	0.327979	77.4878	15.9374	33.4412	30.5802
RHA1_RS06950	rph	RHA1_ro01433	ribonuclease PH	-1.43047	0.56537	-3.13356	0.0318509	-1.20495	0.798439	1.81799	0.287959	92.234	23.5669	55.6534	44.0313
RHA1_RS06965	cysM	RHA1_ro01436	cysteine synthase B	1.32716	0.733151	-4.47368	0.059883	-1.10082	NA	5.39349	0.0198153	31.7995	5.08904	34.3369	32.3155
RHA1_RS06970		RHA1_ro01437	molybdenum cofactor biosynthesis protein MoaD	-1.22694	0.847287	-3.81093	0.123042	1.52533	NA	4.73773	0.0441132	84.4448	9.50442	65.1596	91.0111
RHA1_RS06975		RHA1_ro01438	peptidase	1.90058	0.248202	-1.94269	0.294933	-1.26133	0.736661	2.92726	0.0380736	102.256	38.8204	193.905	136.747
RHA1_RS06985		RHA1_ro01440	hypothetical protein	1.83025	0.204646	-1.07988	0.90807	1.79205	0.152668	3.54189	0.00077383	65.1737	52.705	104.446	191.283
RHA1_RS06990	clpS	RHA1_ro01441	ATP-dependent Clp protease ClpS	1.9503	0.0368478	1.0773	0.876294	1.26484	0.536337	2.28981	0.00313255	241.059	233.007	401.667	515.511
RHA1_RS07010		RHA1_ro01445	ABC transporter ATP-binding protein	1.10036	0.917584	-2.93474	0.144922	1.21822	NA	3.93394	0.0319854	32.9231	5.63454	32.2873	38.1662
RHA1_RS07015		RHA1_ro01446	anibiotic ABC transporter	3.75512	0.00163738	-1.0527	0.949435	-1.31269	0.605457	3.01137	0.0124997	17.4069	13.5048	58.4466	44.6759
RHA1_RS07020	glgP	RHA1_ro01447	glycogen phosphorylase	1.47803	0.0212824	-1.58391	0.010948	-2.85232	1.63e-13	-1.21839	0.317588	187.056	97.7596	249.577	83.1942
RHA1_RS07035		RHA1_ro01450	metallopeptidase	1.59476	0.257269	-1.46059	0.420142	1.02437	0.969371	2.38606	0.0134578	53.8989	31.4234	73.8676	77.2608
RHA1_RS07050		RHA1_ro01453	hypothetical protein	1.01854	0.976907	-3.79496	0.000887048	1.17651	0.734064	4.54758	4.57e-05	122.284	24.495	107.769	126.768
RHA1_RS07055		RHA1_ro01454	membrane protein	-1.93522	0.0130551	-4.49615	2.66e-07	3.23574	2e-07	7.51769	1.1e-13	618.559	110.432	269.68	889.554
RHA1_RS07065		RHA1_ro01456	glyoxalase	1.26228	0.703443	-5.10574	0.00716178	-1.20175	0.776943	5.36286	0.00311248	116.781	10.9481	131.331	106.32
RHA1_RS07070		RHA1_ro01457	hypothetical protein	-1.06185	0.853268	-2.53267	1.88e-05	1.17365	0.561243	2.79932	3.68e-07	307.565	99.6787	253.601	290.24
RHA1_RS07100		RHA1_ro01463	hypothetical protein	3.39988	0.271906	23.4947	3.28e-05	4.13085	0.0524378	-1.67289	0.340693	3.32619	151.064	20.7503	95.1827
RHA1_RS07105		RHA1_ro01464	PucR family transcriptional regulator	-1.14261	0.88658	2.88686	0.0288315	1.94106	0.307697	-1.69935	0.234693	16.1052	40.8626	10.0403	23.3896
RHA1_RS07110		RHA1_ro01465	5S ribosomal RNA	10.9593	1.26e-13	-2.49549	0.110544	-6.06576	2.42e-10	4.50871	0.00146227	380.844	117.039	4107.64	618.159
RHA1_RS07120		RHA1_ro01467	16S ribosomal RNA	-1.0247	0.950825	-2.95198	7.54e-06	-1.07072	0.853073	2.69054	2.22e-05	229.254	57.0712	196.712	178.009
RHA1_RS07125		RHA1_ro01468	UDP-N-acetylglucosamine 1-carboxyvinyltransferase	-1.36686	0.558926	-2.66088	0.0308859	-1.40043	0.535987	1.39009	0.525483	66.8595	20.4626	40.9756	29.4434
RHA1_RS07135		RHA1_ro01470	hypothetical protein	-5.59749	NA	-7.20077	0.0171511	1.31303	NA	1.68911	0.607356	102.593	6.13406	9.8503	18.5743
RHA1_RS07140	atpC	RHA1_ro01471	F0F1 ATP synthase subunit epsilon	-3.83592	1.72e-06	-5.10159	3.02e-08	1.23884	0.649779	1.6476	0.144789	844.114	116.41	177.726	229.927
RHA1_RS07145	atpD	RHA1_ro01472	ATP synthase subunit beta	-4.43528	1.09e-13	-4.85439	1.02e-14	1.30687	0.373432	1.43036	0.142414	474.621	81.3035	86.8857	118.59
RHA1_RS07150	atpG	RHA1_ro01473	F0F1 ATP synthase subunit gamma	-2.91482	7.66e-06	-3.91705	3.73e-08	1.31755	0.420621	1.77058	0.0349414	361.793	68.0317	114.462	139.308
RHA1_RS07155	atpA	RHA1_ro01474	F0F1 ATP synthase subunit alpha	-2.99739	2.53e-07	-4.12843	1.7e-10	1.12943	0.747801	1.55561	0.0812988	308.499	57.8679	93.321	98.2313
RHA1_RS07160		RHA1_ro01475	F0F1 ATP synthase subunit delta	-4.11615	9.83e-09	-4.48543	2e-09	1.6186	0.124383	1.76381	0.0408787	468.02	77.469	98.3436	156.109
RHA1_RS07165	atpF	RHA1_ro01476	F0F1 ATP synthase subunit B	-5.17872	6.13e-09	-5.54044	2.25e-09	1.9317	0.0537187	2.06663	0.0201247	588.421	92.9944	89.6381	186.304
RHA1_RS07170	atpE	RHA1_ro01477	F0F1 ATP synthase subunit C	-13.6312	5.48e-07	-16.0609	3.62e-07	3.76985	0.0286666	4.44179	0.0104591	715.087	21.0952	37.2775	164.461
RHA1_RS07175		RHA1_ro01478	F0F1 ATP synthase subunit A	-1.39138	0.436263	-1.30092	0.516912	2.34684	0.00631413	2.19426	0.00746767	137.716	86.6269	77.091	198.693
RHA1_RS07185		RHA1_ro01480	UDP-phosphate alpha-N-acetylglucosaminyl 1-phosphate transferase	-2.15934	0.173514	-3.17352	0.0315408	1.01924	0.98694	1.49795	0.512372	63.86	12.9269	25.1579	24.8277
RHA1_RS07205	rpmE	RHA1_ro01484	50S ribosomal protein L31	-1.59981	0.0559648	1.21505	0.43736	2.46448	8.12e-06	1.26783	0.253636	1109.77	1086.12	580.942	1472.72
RHA1_RS07210		RHA1_ro01485	transcription termination factor Rho	1.542	0.042353	1.02111	0.950464	3.02861	4.27e-12	4.57358	5.52e-20	111.743	88.4222	150.752	446.574
RHA1_RS07215	thrB	RHA1_ro01486	homoserine kinase	1.03366	0.971986	-5.94345	0.0138479	1.04498	0.960891	6.41989	0.00612623	42.2716	7.27959	40.1453	39.4592
RHA1_RS07235	argS	RHA1_ro01490	arginyl-tRNA synthetase	-1.14272	0.840667	-3.05614	0.0243076	1.22889	0.739727	3.28659	0.00904046	46.4703	10.6386	36.9916	41.8117
RHA1_RS07250		RHA1_ro01493	phosphoketolase	-2.30025	0.0447619	1.48346	0.29173	1.2559	0.710308	-2.71706	0.000627078	44.4528	58.4421	16.3132	20.7369
RHA1_RS07365		RHA1_ro01516	limonene-1,2-epoxide hydrolase	-1.15093	0.735238	-2.28501	0.00745115	-2.35176	0.00192283	-1.18454	0.6617	442.403	160.636	334.6	137.213
RHA1_RS07370		RHA1_ro01517	2', 3'-cyclic nucleotide 2'-phosphodiesterase	1.65746	0.112538	-1.50317	0.269286	-2.15957	0.00504057	1.15367	0.713647	124.124	75.0652	177.89	81.0299
RHA1_RS07420		RHA1_ro01527	XRE family transcriptional regulator	-1.59636	0.46266	-1.20844	0.774113	-2.50261	0.109051	-3.30598	0.0102124	166.478	123.845	98.2421	33.9923
RHA1_RS07475		RHA1_ro01538	enoyl-CoA hydratase	3.34538	0.00708208	2.29765	0.0853527	-2.3171	0.0537187	-1.59142	0.306863	47.1613	95.3521	154.551	57.8982
RHA1_RS07485		RHA1_ro01540	3-hydroxyisobutyryl-CoA hydrolase	5.66601	0.00537785	1.21813	0.851422	-3.51145	0.031911	1.32464	0.729261	13.0918	11.8439	83.0633	19.4898
RHA1_RS07490		RHA1_ro01541	acyl-CoA dehydrogenase	5.92931	0.0012147	4.70125	0.00531836	-2.82232	0.0522295	-2.23777	0.11682	14.8234	61.4718	96.7806	29.0107
RHA1_RS07495	mmsA2	RHA1_ro01542	methylmalonate-semialdehyde dehydrogenase	2.6036	0.00250418	1.97052	0.0459443	-1.92125	0.0303316	-1.45409	0.237937	43.325	67.8046	103.177	51.4753
RHA1_RS07500		RHA1_ro01543	pyridoxamine 5-phosphate oxidase	-1.98678	0.00101193	1.29685	0.2241	-1.40437	0.185249	-3.61842	6.99e-15	842.19	876.873	369.989	254.855
RHA1_RS07525		RHA1_ro01549	phosphoenolpyruvate-protein phosphotransferase	5.65214	0.0296602	1.79054	0.590653	1.1079	NA	3.49728	0.0791065	2.53453	3.08894	16.8737	17.6164
RHA1_RS07585		RHA1_ro01560	NADPH:quinone reductase	-1.03353	0.971986	-1.78843	0.378401	1.83551	0.290041	3.1762	0.0224988	38.8662	16.6012	32.9309	59.9486
RHA1_RS07590		RHA1_ro01561	hypothetical protein	-1.18687	0.845638	3.14695	0.012159	-1.01647	0.990804	-3.79653	0.000742301	103.467	260.185	66.4098	70.1118
RHA1_RS07605	aroE2	RHA1_ro01564	shikimate 5-dehydrogenase	4.10722	0.00723327	1.74594	0.423012	-1.19444	0.793781	1.96949	0.181136	17.8155	28.793	72.2074	56.0112
RHA1_RS07610		RHA1_ro01565	membrane protein	3.77557	0.0290555	1.05392	0.961189	-1.62293	NA	2.20738	0.221248	28.3976	21.5602	97.973	59.1664
RHA1_RS07655		RHA1_ro01574	aminoglycoside phosphotransferase	1.43529	0.0698857	-1.63014	0.0129135	-2.50273	2.61e-08	-1.06967	0.787268	627.387	312.941	824.112	307.557
RHA1_RS07665	pdhA1	RHA1_ro01576	pyruvate dehydrogenase E1 subunit alpha	6.42451	6.82e-19	4.09033	1.18e-10	-3.62738	2.62e-12	-2.30946	1.54e-05	98.4372	333.708	567.728	150.642
RHA1_RS07670		RHA1_ro01577	2-oxoisovalerate dehydrogenase subunit beta	10.492	2.37e-25	2.18094	0.00703428	-4.09165	1.11e-14	1.17575	0.587092	69.1042	117.19	646.494	151.604
RHA1_RS07675		RHA1_ro01578	branched-chain alpha-keto acid dehydrogenase subunit E2	19.2274	3.57e-28	4.63433	3.34e-07	-3.28088	3.08e-08	1.26457	0.434169	34.367	145.75	636.116	182.482
RHA1_RS07680		RHA1_ro01579	MFS transporter	2.88181	0.000393546	1.27663	0.577325	-1.46655	0.234396	1.53922	0.181136	53.491	55.3238	139.568	89.6602
RHA1_RS07685		RHA1_ro01580	copper oxidase	2.44481	0.0317594	-1.50131	0.509435	1.31247	0.578388	4.81733	0.00012737	14.6227	7.78234	30.6595	40.5516
RHA1_RS07690	pntB1	RHA1_ro01581	NAD(P) transhydrogenase subunit beta	1.81811	0.000373688	-6.20827	2.84e-17	1.18533	0.455583	13.3793	2.34e-36	442.354	56.0388	701.071	817.006
RHA1_RS07695		RHA1_ro01582	NAD(P) transhydrogenase subunit alpha	1.40414	0.38698	-5.08462	0.000149236	1.20164	0.681272	8.5791	5.33e-08	345.255	42.3704	435.393	508.782
RHA1_RS07700	pntA1	RHA1_ro01583	NAD(P) transhydrogenase subunit alpha	1.42342	0.269319	-4.95001	7.73e-06	1.59141	0.089235	11.213	1.72e-13	149.897	25.5129	180.015	289.402
RHA1_RS07710		RHA1_ro01585	acyl-CoA synthetase	-3.83839	0.000155037	-3.65895	0.000196057	-2.20932	0.0768727	-2.31768	0.0337887	119.798	26.6412	26.1322	11.5785
RHA1_RS07715		RHA1_ro01586	hypothetical protein	-1.68815	0.00946053	1.48599	0.0256461	-2.03682	0.000258084	-5.1095	3.19e-26	485.452	592.236	256.203	120.668
RHA1_RS07725		RHA1_ro01588	hypothetical protein	-1.55035	0.139444	2.6855	1.9e-06	1.33442	0.387087	-3.12005	2.72e-09	726.737	1616.58	391.578	527.662
RHA1_RS07730		RHA1_ro01589	FAD-linked oxidase	-2.20487	0.0480857	1.02214	0.966595	1.00682	0.992997	-2.23842	0.00883335	79.5716	65.4625	32.5673	30.7357
RHA1_RS07735		RHA1_ro01590	hypothetical protein	-1.33851	0.42652	1.34238	0.348196	-2.6236	0.000607578	-4.71408	9.31e-11	178.902	191.708	110.591	43.2614
RHA1_RS07760		RHA1_ro01595	carboxylesterase	-1.57586	0.500296	1.96444	0.163716	1.07294	0.939193	-2.88524	0.00854785	31.4687	55.4673	20.7512	18.0825
RHA1_RS07790	atf6	RHA1_ro01601	diacylglycerol O-acyltransferase	-1.60829	0.0237083	1.25353	0.286272	-2.14004	0.000110005	-4.3144	1.97e-19	287.775	296.329	156.505	71.0428
RHA1_RS07795		RHA1_ro01602	esterase	-1.34271	0.557689	6.51329	2.47e-14	1.07208	0.910865	-8.15748	1.29e-22	67.8603	377.536	42.1057	46.8329
RHA1_RS07805		RHA1_ro01604	FAD-dependent pyridine nucleotide-disulfide oxidoreductase	1.70899	0.375068	3.22684	0.00706452	-2.06666	0.155087	-3.90216	0.000220285	17.9617	51.7009	26.4162	12.5219
RHA1_RS07825		RHA1_ro01608	hypothetical protein	1.08587	0.880108	-2.08128	0.0694643	1.19011	0.723939	2.68964	0.00441069	71.0067	31.3114	66.197	78.1675
RHA1_RS07910		RHA1_ro01628	leucine dehydrogenase/ phenylalanine dehydrogenase	23.9584	3.37e-11	2.15125	0.266583	-8.44045	1.85e-07	1.31948	0.668023	15.1613	29.223	364.047	37.3089
RHA1_RS07915		RHA1_ro01629	indolepyruvate ferredoxin oxidoreductase	13.8417	1.91e-18	-1.21379	0.739198	-11.1615	4.27e-19	1.50527	0.35622	15.9756	10.5778	214.496	17.5007
RHA1_RS07925		RHA1_ro01631	riboflavin synthase subunit beta	-1.13955	0.759782	-4.64867	1.95e-06	-2.94323	6.68e-05	1.38602	0.423573	532.322	103.894	428.933	134.655
RHA1_RS07930		RHA1_ro01632	restriction endonuclease	1.39804	0.542154	1.36521	0.540657	2.27849	0.0255639	2.33329	0.0132086	67.5966	75.6638	87.4509	185.263
RHA1_RS07935		RHA1_ro01633	2,3-butanediol dehydrogenase	4.00007	0.0135897	-1.40377	0.675765	-11.6865	1.51e-06	-2.08124	0.27205	42.4806	24.7062	172.179	11.7295
RHA1_RS07945		RHA1_ro01635	allantoin permease	1.94397	0.516054	-1.97241	0.566806	4.07613	NA	15.6291	0.000512687	4.65059	0.893494	8.22869	38.2514
RHA1_RS07950		RHA1_ro01636	ketosteroid isomerase	5.63166	0.0658897	-1.85722	0.668256	2.1134	NA	22.1046	0.000790744	6.15961	0	43.2188	101.74
RHA1_RS07965		RHA1_ro01640	FAD-dependent pyridine nucleotide-disulfide oxidoreductase	5.40723	0.000128633	4.20812	0.00145015	-2.92641	0.00498016	-2.27745	0.0328016	12.2348	43.4422	64.7768	21.0967
RHA1_RS07970		RHA1_ro01641	pyridoxamine 5'-phosphate oxidase	5.1821	8.07e-09	4.93229	1.94e-08	-3.96316	1.36e-08	-3.77211	2.71e-08	112.589	483.166	562.333	133.805
RHA1_RS07975		RHA1_ro01642	FAD-linked oxidase	4.87502	1.06e-13	3.05376	7.76e-07	-6.0777	1.85e-20	-3.80714	3.37e-11	40.6899	104.021	185.284	28.7779
RHA1_RS07995		RHA1_ro01646	transposase	-1.17579	0.598929	1.78971	0.00410627	-1.48864	0.106644	-3.13258	2.1e-10	296.628	441.051	218.521	145.07
RHA1_RS08005	ligB	RHA1_ro01648	ATP-dependent DNA ligase	-1.17115	0.779493	2.00478	0.0369605	-1.60699	0.292011	-3.77304	2.65e-06	48.5571	80.175	36.0249	22.0458
RHA1_RS08010		RHA1_ro01649	hypothetical protein	3.50878	0.161972	-1.58942	0.720188	1.4577	NA	8.1295	0.0130145	12.6234	7.55429	39.607	63.8887
RHA1_RS08050		RHA1_ro01657	oxidoreductase	-2.20774	0.219146	1.04274	0.955484	-1.24709	0.807481	-2.87091	0.0252307	98.7457	86.1447	36.1746	30.2132
RHA1_RS08060		RHA1_ro01659	polyphosphate kinase	2.0088	4.31e-08	1.53506	0.00182911	-1.77769	2.58e-06	-1.35845	0.0200362	660.717	846.094	1171.04	641.093
RHA1_RS08075		RHA1_ro01662	stomatin protein	2.84869	0.0155061	2.05123	0.127049	-1.62659	0.292743	-1.17125	0.743543	25.9531	38.7179	66.9991	38.9801
RHA1_RS08135		RHA1_ro01676	DNA repair helicase	1.29266	0.551001	-1.60376	0.241027	1.31485	0.499313	2.72586	0.00124696	60.3634	26.4058	68.1493	86.9396
RHA1_RS08150		RHA1_ro01679	chemical-damaging agent resistance protein C	-2.95785	0.0225779	-1.86199	0.184005	-1.20573	0.80766	-1.91535	0.145747	166.738	69.5694	45.3506	38.1478
RHA1_RS08235		RHA1_ro01696	tellerium resistance protein	-1.80298	0.19854	-2.75611	0.0168371	-1.51042	0.434308	1.01206	0.984168	166.866	48.6742	83.3803	50.3488
RHA1_RS08250		RHA1_ro01699	CarD family transcriptional regulator	4.27428	1.87e-15	-1.77736	0.0277552	1.02626	0.939357	7.79641	3.73e-23	442.103	191.913	1678.73	1678.56
RHA1_RS08260		RHA1_ro01701	beta-lactamase	-1.56951	0.499831	-12.9238	0.000851669	-1.09563	0.918446	7.51552	0.00868102	60.7907	1.29865	32.547	29.0675
RHA1_RS08265	dinB	RHA1_ro01702	DNA polymerase IV	-1.63084	0.364369	3.91145	5.3e-06	1.13208	0.859034	-5.63471	6.36e-11	54.0098	184.043	28.4834	31.9987
RHA1_RS08270		RHA1_ro01703	hypothetical protein	-2.09135	0.0227879	1.26232	0.480766	-1.82982	0.0927932	-4.83063	1.15e-10	364.872	388.834	153.378	79.5375
RHA1_RS08310		RHA1_ro01712	arabinofuranosidase	-1.84898	0.125999	1.5259	0.228163	-1.4888	0.404906	-4.20045	2.46e-07	121.34	154.48	57.2682	36.291
RHA1_RS08320		RHA1_ro01714	hypothetical protein	-1.66189	0.5779	7.45116	2.77e-06	5.12919	0.00667869	-2.41422	0.0111151	51.1473	350.616	30.0516	145.924
RHA1_RS08330		RHA1_ro01716	MaoC family dehydratase	-3.23275	0.0232945	-2.64725	0.0495885	1.648	0.457666	1.34952	0.601389	173.473	61.2594	41.103	74.0861
RHA1_RS08350		RHA1_ro01720	fatty acid desaturase	-2.10285	0.137477	4.14153	9.82e-07	2.23214	0.0865004	-3.90164	6.96e-08	50.1605	170.351	19.1189	44.5276
RHA1_RS08355		RHA1_ro01721	glutamine synthetase	2.7384	NA	15.9969	0.00156068	-1.59834	NA	-9.33699	0.000813639	0.958004	28.5627	3.20021	2.49937
RHA1_RS08360		RHA1_ro01722	acyl-CoA thioesterase	-1.08168	0.932143	3.68491	0.00340781	1.07867	0.93591	-3.69521	0.000592543	13.9384	41.3748	10.1489	11.8006
RHA1_RS08580		RHA1_ro01769	monoamine oxidase	1.80585	0.428935	3.54636	0.0188008	1.62017	0.481297	-1.2121	0.730825	11.0403	33.665	19.493	30.5993
RHA1_RS08590		RHA1_ro01771	aldehyde dehydrogenase	-2.82437	0.045836	-1.16019	0.81007	-1.86647	0.3492	-4.54372	0.000269179	59.1574	44.2033	19.5058	9.19619
RHA1_RS08620		RHA1_ro01778	glyoxalase	-1.51863	0.42652	1.54911	0.302364	-1.17229	0.809329	-2.75785	0.00251313	209.781	269.916	115.785	101.927
RHA1_RS08650		RHA1_ro01784	dienelactone hydrolase	1.26791	0.657259	3.2176	0.000237583	-1.89346	0.115339	-4.80508	2.15e-08	59.4774	157.681	62.5152	34.0669
RHA1_RS08710		RHA1_ro01796	glutamate synthase large subunit	2.84918	5.7e-07	-5.64844	4.09e-07	1.48637	0.0838662	23.9208	2.51e-24	34.6632	4.74964	85.346	125.625
RHA1_RS08715	cysJ	RHA1_ro01797	sulfite reductase [NADPH] flavoprotein alpha-component	2.68152	0.00260357	-8.50668	0.000163021	1.24858	0.62208	28.4811	1.08e-10	48.8662	4.8046	112.089	142.361
RHA1_RS08720		RHA1_ro01798	nitric oxide synthase	2.01352	0.0892746	-10.435	0.00024764	1.21339	0.726805	25.4948	5.08e-08	174.429	5.76602	295.15	368.936
RHA1_RS08760		RHA1_ro01805	choline oxidase	27.2745	0.000353417	2.53964	0.494382	1.11407	NA	11.9646	0.00214775	0	2.22021	23.4566	25.7585
RHA1_RS08765		RHA1_ro01806	amino acid permease	18.1975	0.000362297	-1.26779	0.880859	1.19773	0.822668	27.6323	0.000149937	1.12388	0	28.3381	33.3249
RHA1_RS08770		RHA1_ro01807	betaine-aldehyde dehydrogenase	21.2265	0.0021748	1.3315	0.866217	1.49571	NA	23.8443	0.000725566	0	0	17.4692	28.4447
RHA1_RS08775			choline transporter	62.3909	4.73e-07	1.37826	0.849062	1.49811	0.391913	67.8159	2.43e-07	0	0	57.6623	87.7702
RHA1_RS08780		RHA1_ro01810	2Fe-2S ferredoxin	13.5649	NA	2.45875	0.52869	1.52684	NA	8.42352	0.0193896	0	1.10601	13.7381	22.5313
RHA1_RS08785		RHA1_ro01811	IclR family transcriptional regulator	-1.02154	0.980012	1.31445	0.642086	-1.94273	0.233985	-2.60863	0.0283916	97.2654	100.026	95.0778	40.7059
RHA1_RS08800		RHA1_ro01814	IclR family transcriptional regulator	1.31094	0.551001	1.02694	0.961189	1.76816	0.0889581	2.25717	0.00661931	99.4443	81.3397	109.973	202.638
RHA1_RS08805		RHA1_ro01815	sarcosine dehydrogenase	11.3876	0.000863201	1.97512	0.535874	1.29622	0.730913	7.47344	0.00169397	1.22237	2.51649	17.8281	22.0324
RHA1_RS08905		RHA1_ro01836	recombinase RecD	1.2902	0.654197	3.11204	0.000872608	1.03802	0.955945	-2.32371	0.00489515	25.6128	71.9548	30.7824	29.811
RHA1_RS08910		RHA1_ro01837	ATPase AAA	1.00082	0.997899	1.59242	0.190537	-1.51714	0.314309	-2.41394	0.00199835	26.8636	37.5946	23.2211	15.0652
RHA1_RS08915	recC	RHA1_ro01838	exodeoxyribonuclease V subunit gamma	-1.39899	0.368837	1.03671	0.93047	-1.40183	0.371197	-2.03314	0.00631035	47.9298	41.2847	30.1687	21.028
RHA1_RS08930		RHA1_ro01840	hypothetical protein	-1.03894	0.932189	2.60737	1.09e-05	1.08137	0.854275	-2.50505	2.2e-06	270.361	577.143	227.479	243.613
RHA1_RS08935		RHA1_ro01841	hypothetical protein	-1.13967	0.921552	4.63276	0.0161559	1.47106	NA	-3.58914	0.0166089	37.6535	163.678	20.3501	43.3309
RHA1_RS08940		RHA1_ro01842	haloacid dehalogenase	-1.47314	0.408863	4.9176	3.47e-10	1.43826	0.430599	-5.03686	3.95e-13	16.9868	70.123	11.7052	14.4213
RHA1_RS08945			hypothetical protein	-1.12807	0.902961	2.0886	0.205348	-1.16994	0.872748	-2.75648	0.0347649	95.8759	157.158	79.1395	59.4993
RHA1_RS08950		RHA1_ro01843	hypothetical protein	-1.18118	0.833169	2.59059	0.0274973	2.26917	0.109197	-1.34848	0.504185	52.1725	107.296	33.4259	86.2795
RHA1_RS09090		RHA1_ro01871	glutamate synthase	-1.2863	0.5779	2.68033	0.000191094	1.10376	0.852569	-3.12361	1.22e-06	64.9573	139.385	43.6339	48.0212
RHA1_RS09115		RHA1_ro01876	3-ketoacyl-CoA thiolase	1.00732	0.996189	3.63492	0.0528378	-1.11333	NA	-4.01747	0.0156794	11.8624	38.2922	8.22525	9.611
RHA1_RS09120		RHA1_ro01877	choline oxidase	-1.36	0.521118	1.95228	0.0385071	-1.33804	0.564515	-3.55262	4.4e-06	65.2194	107.667	48.2042	30.4372
RHA1_RS09125		RHA1_ro01878	amino acid permease	-1.42693	0.283075	2.31786	0.000125279	-1.29978	0.476865	-4.2989	1.4e-13	109.813	203.188	67.6984	50.0642
RHA1_RS09130		RHA1_ro01879	betaine-aldehyde dehydrogenase	-1.17915	0.672647	1.79032	0.0196854	-1.46237	0.240311	-3.08714	1.5e-07	112.748	160.352	80.798	55.708
RHA1_RS09135		RHA1_ro01880	NADP-dependent aryl-alcohol dehydrogenase	1.55827	0.651048	-6.69689	0.066597	1.36302	NA	14.2239	0.00356448	16.9679	0	23.1595	30.3992
RHA1_RS09165		RHA1_ro01886	hypothetical protein	-2.14522	0.0775509	1.57004	0.214131	1.26023	0.709734	-2.67259	0.000627078	141.329	188.657	60.402	70.418
RHA1_RS09230		RHA1_ro01897	triacylglycerol lipase	1.46196	0.784077	10.4192	0.00144938	-2.29762	NA	-16.3749	9.57e-06	3.48732	37.0691	5.23545	1.88483
RHA1_RS09240		RHA1_ro01899	acyl-CoA synthetase	-1.42259	0.500034	2.40066	0.00782053	-1.0991	0.888669	-3.7536	4.1e-06	41.7676	80.3206	23.4648	22.7939
RHA1_RS09245		RHA1_ro01900	MarR family transcriptional regulator	-1.46196	0.505826	3.4815	9e-05	1.24532	0.735144	-4.08715	3.87e-07	101.668	311.346	59.2867	74.9953
RHA1_RS09260		RHA1_ro01903	hypothetical protein	-1.92815	0.0368283	3.07169	7.08e-08	-2.60589	0.00238742	-15.4339	2.49e-36	287.15	735.519	136.274	48.1512
RHA1_RS09290		RHA1_ro01909	membrane protein	-1.21123	0.686959	2.02137	0.0171736	-4.15938	1.58e-05	-10.1836	5.96e-17	552.806	913.616	425.084	89.029
RHA1_RS09295		RHA1_ro01910	acyl-CoA dehydrogenase	-1.98096	0.155846	-3.4496	0.00745115	-1.12036	0.877877	1.55431	0.406816	89.7569	19.9347	43.6162	34.4238
RHA1_RS09300		RHA1_ro01911	acyl-CoA dehydrogenase	-2.99575	0.00249016	-4.34487	7.19e-05	-1.39209	0.536337	1.04184	0.946554	161.252	24.8825	48.9221	32.6698
RHA1_RS09345		RHA1_ro01920	hypothetical protein	-3.10757	0.090345	1.40721	0.581068	-1.32007	0.790514	-5.77266	0.000175971	179.129	194.306	54.9846	33.9885
RHA1_RS09350	tufA	RHA1_ro01921	elongation factor Tu	-1.67582	0.00142646	-1.692	0.000816194	2.39231	3.03e-09	2.41541	7.82e-10	1511.42	729.913	782.583	1848.99
RHA1_RS09355	fusA	RHA1_ro01922	elongation factor G	1.03218	0.906888	-1.21173	0.305969	2.42383	5.72e-11	3.03155	1.22e-16	369.093	245.586	337.779	794.081
RHA1_RS09360	rpsG	RHA1_ro01923	30S ribosomal protein S7	-1.29433	0.566062	-1.12126	0.804586	2.46187	0.00297238	2.13268	0.00791036	238.793	177.195	168.764	395.157
RHA1_RS09365	rpsL	RHA1_ro01924	30S ribosomal protein S12	1.18468	0.733451	1.14341	0.776646	3.51009	2.94e-06	3.63678	8.95e-07	177.775	178.351	188.985	646.34
RHA1_RS09455		RHA1_ro01942	cyclase	-1.30474	0.616088	2.26778	0.011386	-1.35323	0.574124	-4.00402	7.34e-07	60.6004	119.579	44.3605	29.3535
RHA1_RS09460		RHA1_ro01943	TetR family transcriptional regulator	7.22082	NA	7.47552	0.0285741	-1.50346	NA	-1.55649	0.581965	3.12654	32.9686	34.0026	19.8306
RHA1_RS09490		RHA1_ro01949	major facilitator transporter	-1.23083	0.784098	-1.65753	0.427006	2.73629	0.0395473	3.68491	0.00504452	26.059	11.4939	18.5279	49.9826
RHA1_RS09495		RHA1_ro01950	MarR family transcriptional regulator	-1.1047	0.923983	1.0165	0.987291	4.63695	0.00511236	4.12936	0.00515017	41.001	36.7239	39.5446	152.996
RHA1_RS09500		RHA1_ro01951	alcohol dehydrogenase	-2.19291	NA	2.73031	0.182252	1.53457	NA	-3.90165	0.0295707	12.6894	34.4685	5.1797	7.72375
RHA1_RS09505		RHA1_ro01952	ferredoxin	-3.27648	0.304315	6.45351	0.00319991	-1.55228	NA	-32.8226	7.9e-08	6.93545	39.3753	0.835676	1.00543
RHA1_RS09545	rpoC	RHA1_ro01961	DNA-directed RNA polymerase subunit beta'	-1.19159	0.315579	-1.69829	0.000119584	1.69766	3.87e-05	2.41956	1.12e-12	267.723	129.098	198.129	325.839
RHA1_RS09550	rpoB	RHA1_ro01962	DNA-directed RNA polymerase subunit beta	1.22505	0.333993	1.07101	0.774948	2.13237	3.17e-07	2.43908	5.57e-10	212.499	187.34	228.223	474.242
RHA1_RS09565		RHA1_ro01965	hypothetical protein	-1.31176	0.525608	1.64562	0.101453	-1.10036	0.854275	-2.37531	0.000582245	171.215	244.488	112.721	100.534
RHA1_RS09570		RHA1_ro01966	mammalian cell entry protein	-1.96569	0.0042251	2.72815	4.17e-09	1.056	0.895901	-5.07831	8.31e-25	220.392	487.178	98.2061	100.331
RHA1_RS09575		RHA1_ro01967	mammalian cell entry protein	-1.75667	0.0455021	3.44754	1.92e-11	1.04437	0.926311	-5.79888	2.71e-25	139.237	400.986	68.5176	70.7252
RHA1_RS09580		RHA1_ro01968	mammalian cell entry protein	-1.77264	0.0306719	2.83948	1.25e-08	1.1316	0.758287	-4.448	4.7e-19	169.748	397.568	85.7879	91.6476
RHA1_RS09585		RHA1_ro01969	ABC transporter substrate-binding protein	-1.35611	0.369792	2.29201	9.54e-05	-1.52712	0.171861	-4.74663	4.5e-16	157.531	299.14	102.404	64.8592
RHA1_RS09590		RHA1_ro01970	ABC transporter substrate-binding protein	-1.71548	0.0959235	2.68086	1.74e-05	-1.19174	0.705166	-5.48075	7.61e-16	172.557	374.373	84.3988	70.5102
RHA1_RS09595		RHA1_ro01971	mammalian cell entry protein	-2.26876	0.0032465	1.85616	0.00503218	-1.13414	0.787517	-4.77606	1.17e-15	153.114	237.056	62.7874	50.0913
RHA1_RS09600		RHA1_ro01972	ABC transporter permease	-2.78736	0.0278431	1.67507	0.180948	-2.51532	0.0899481	-11.7441	1.17e-12	103.067	139.426	29.9794	11.6379
RHA1_RS09605		RHA1_ro01973	ABC transporter permease	-3.50129	2.61e-05	1.5012	0.110518	-1.43973	0.409867	-7.56743	3.73e-20	259.629	321.103	66.074	42.9244
RHA1_RS09610		RHA1_ro01974	ABC transporter ATP-binding protein	-2.95549	5.78e-10	2.18666	5.9e-08	-1.79788	0.00376967	-11.6191	3.81e-66	642.284	1167.62	182.47	103.533
RHA1_RS09615	rplL	RHA1_ro01975	50S ribosomal protein L7/L12	-4.52249	4.72e-20	-6.71021	6.55e-27	1.3153	0.240149	1.95157	0.000502182	3018.71	369.854	573.761	748.642
RHA1_RS09620	rplJ	RHA1_ro01976	50S ribosomal protein L10	-4.17344	8.77e-19	-7.66599	1.33e-28	1.57926	0.0172867	2.90087	1.99e-08	1913.91	208.12	398.786	615.29
RHA1_RS09630	rplA	RHA1_ro01978	50S ribosomal protein L1	-1.01861	0.966162	-1.16609	0.618993	2.46511	1.06e-05	2.82204	2.22e-07	329.143	235.613	275.961	680.526
RHA1_RS09635	rplK	RHA1_ro01979	50S ribosomal protein L11	1.05082	0.905723	-1.45004	0.204873	1.98557	0.00243118	3.02547	4.8e-07	475.978	246.206	444.668	853.966
RHA1_RS09640	nusG	RHA1_ro01980	transcription termination/antitermination factor NusG	1.34079	0.456083	-1.5819	0.239228	1.94531	0.0180441	4.12598	6.2e-07	127.732	71.436	152.418	286.311
RHA1_RS09645	secE	RHA1_ro01981	preprotein translocase subunit SecE	1.30408	0.654362	-1.56777	0.431465	2.06544	0.0768727	4.22281	0.000337576	104.724	54.7294	117.176	240.068
RHA1_RS09655		RHA1_ro01983	3-hydroxyacyl-ACP dehydratase	-1.19958	0.610309	-1.68834	0.0678642	1.90478	0.00717604	2.68086	2.47e-05	399.004	198.28	296.188	543.257
RHA1_RS09660		RHA1_ro01984	acyl dehydratase	-1.02114	0.966637	-1.51209	0.195095	1.86918	0.0167177	2.76787	3.46e-05	330.811	182.734	270	517.388
RHA1_RS09665	rpmG	RHA1_ro01985	50S ribosomal protein L33	1.40915	0.500034	1.20762	0.721919	1.75791	0.151132	2.05127	0.0368857	295.438	283.14	375.524	635.724
RHA1_RS09680	trnY	RHA1_ro01988	tRNA-Tyr	-1.87424	0.042102	-1.09125	0.832739	-2.86164	0.000257018	-4.91494	3.72e-10	5479.93	4077.71	2692.41	863.611
RHA1_RS09690		RHA1_ro01990	protease	-1.68078	0.446597	1.57948	0.401433	-1.03646	0.972498	-2.75153	0.0167549	48.6049	61.2739	22.9146	23.5965
RHA1_RS09695		RHA1_ro01991	geranylgeranyl pyrophosphate synthase	-1.50642	0.3767	-2.56374	0.0217268	1.16722	0.791516	1.98646	0.0885497	96.06	31.0162	60.8769	63.6607
RHA1_RS09725	menD	RHA1_ro01997	2-succinyl-5-enolpyruvyl-6-hydroxy-3-cyclohexene-1-carboxylate synthase	-3.01237	0.119378	-5.36481	0.0203728	1.95062	NA	3.47391	0.0854351	27.2715	2.39364	7.86284	14.9379
RHA1_RS09735		RHA1_ro01999	siderophore interacting protein	-5.66139	0.0264212	-2.02943	0.332007	-1.18787	NA	-3.31372	0.0757639	56.5678	21.2387	7.7204	6.62103
RHA1_RS09740		RHA1_ro02000	hypothetical protein	-1.24912	0.60697	-9.2732	3.15e-07	-1.49238	0.300395	4.97445	0.000268207	397.773	40.9522	292.232	183.05
RHA1_RS09745		RHA1_ro02001	O-succinylbenzoate synthase	1.0365	0.963355	-3.19948	0.0306369	-2.6656	0.0277812	1.24409	0.742935	64.8582	14.961	60.1898	20.6711
RHA1_RS09750		RHA1_ro02002	thioesterase	-1.23155	0.661065	-2.44027	0.0179768	-2.16842	0.0276618	-1.09435	0.855805	189.6	66.3405	141.09	60.1804
RHA1_RS09760		RHA1_ro02004	arylsulfatase	3.04636	4.14e-05	9.82079	7.22e-24	4.17263	4.69e-14	1.29433	0.16331	22.5211	181.418	58.2531	248.06
RHA1_RS09765		RHA1_ro02005	hypothetical protein	-1.68682	0.270868	1.35186	0.476672	-1.15046	0.824183	-2.62346	0.00222404	181.598	199.879	94.4924	78.6346
RHA1_RS09785		RHA1_ro02009	hypothetical protein	2.92693	0.202958	1.18362	0.885128	1.89593	NA	4.68836	0.0237631	21.9908	14.6594	70.6722	115.239
RHA1_RS09810		RHA1_ro02014	ABC transporter	1.16593	NA	3.11012	0.174545	-1.7714	NA	-4.7252	0.0259246	10.2479	32.6095	8.35676	5.73283
RHA1_RS09815		RHA1_ro02015	preprotein translocase	66.7151	5.02e-06	1.31882	0.873038	-11.3854	NA	4.44314	0.167509	0	0	487.979	35.8612
RHA1_RS09820		RHA1_ro02016	hypothetical protein	94.6564	1.95e-07	1.33868	0.863433	-10.6224	2.22e-07	6.65658	0.057064	0	0	186.505	16.2436
RHA1_RS09825		RHA1_ro02017	amino acid oxidase	71.3252	7.13e-09	-1.27175	0.879663	-13.4107	9.76e-11	6.76381	0.0457431	1.09867	0	108.38	7.51645
RHA1_RS09830		RHA1_ro02018	amino acid transporter	41.2772	3.3e-05	1.35084	0.860005	-1.1715	0.850899	26.0835	0.000254349	0	0	36.6823	31.3294
RHA1_RS09845		RHA1_ro02021	1,4-dihydroxy-2-naphthoate prenyltransferase	-4.91926	0.0410146	-4.77045	0.0371713	1.457	NA	1.41293	0.710418	59.3244	8.61547	8.94411	13.6645
RHA1_RS09850		RHA1_ro02022	membrane protein	-2.22134	0.0634623	-3.8182	0.00181304	-1.17969	0.802643	1.45705	0.467499	320.711	62.4245	130.58	100.994
RHA1_RS09855		RHA1_ro02023	Clp protease ATP-binding protein	-1.35186	0.708729	-6.26781	0.0145148	-1.2485	NA	3.71358	0.0834838	72.8974	8.6433	51.472	36.6848
RHA1_RS09865		RHA1_ro02025	acyltransferase	-1.92709	0.00232138	-2.35878	4.29e-05	-1.56302	0.0643166	-1.27696	0.331461	600.256	193.724	267.568	169.263
RHA1_RS09900	ccsB	RHA1_ro02032	cytochrome C assembly protein	-2.31335	0.146227	-10.3137	0.000736582	1.37088	0.688062	6.11182	0.0089423	71.3312	2.65307	25.2894	35.0574
RHA1_RS09925	hemL	RHA1_ro02037	glutamate-1-semialdehyde aminotransferase	1.10988	0.92245	-2.01584	0.417041	2.16532	NA	4.84457	0.0153529	16.6719	5.65268	17.1887	34.0374
RHA1_RS09930		RHA1_ro02038	lactoylglutathione lyase	-1.05052	0.971055	4.62067	0.010562	-1.02072	NA	-4.95468	0.00143042	24.4811	97.2193	17.8758	18.716
RHA1_RS09935		RHA1_ro02039	oxidoreductase	-1.54345	0.562215	31.35	4.22e-28	-1.55465	0.57617	-75.2252	3.78e-47	32.7216	911.78	18.5279	12.5697
RHA1_RS09940		RHA1_ro02040	4-hydroxyphenylpyruvate dioxygenase	2.00268	0.388852	454.776	1.11e-49	-2.85255	0.0921567	-647.767	6.3e-94	6.01216	2677.08	13.5647	4.07378
RHA1_RS09970		RHA1_ro02046	hypothetical protein	-2.40803	0.0236468	1.18152	0.690673	-1.57112	0.369528	-4.47007	2.8e-07	237.58	234.804	82.7077	52.9043
RHA1_RS09995		RHA1_ro02049	membrane protein	-2.61368	0.096511	-4.3547	0.010948	1.15698	0.876228	1.92767	0.303034	118.384	24.2611	34.8487	42.9354
RHA1_RS10005		RHA1_ro02051	uroporphyrin-III C-methyltransferase	-1.40216	0.460898	-1.53869	0.296219	2.03287	0.0456045	2.23081	0.0134805	66.0253	33.5046	39.7516	80.7806
RHA1_RS10015	hemA	RHA1_ro02053	glutamyl-tRNA reductase	-1.67428	0.201656	-1.48857	0.309778	2.87878	0.000769309	2.55947	0.00144379	73.8338	43.7429	36.2805	108.625
RHA1_RS10020		RHA1_ro02054	REX family transcriptional regulator	1.44417	0.525884	-1.17581	0.812673	2.16995	0.0640993	3.68472	0.0010138	43.373	33.7544	50.4137	119.154
RHA1_RS10045		RHA1_ro02060	DNA-binding protein	2.21072	2.13e-05	3.69189	1.22e-14	1.8874	0.000258084	1.13018	0.555781	1161.27	3545.78	2211.44	4139.8
RHA1_RS10050		RHA1_ro02061	pyrroline-5-carboxylate reductase	-4.21295	NA	-9.97765	0.0104629	-1.19663	NA	1.97917	0.532939	48.8606	1.58989	6.8083	7.29331
RHA1_RS10065		RHA1_ro02063	hypothetical protein	2.16795	0.0368283	2.03026	0.0535282	-1.04948	0.930773	1.01748	0.968069	59.1023	94.1353	122.585	106.714
RHA1_RS10080		RHA1_ro02066	hypothetical protein	-2.58234	0.174036	-9.79258	0.00472461	2.8409	NA	10.7731	0.00189315	55.869	1.65058	18.0329	51.6029
RHA1_RS10085		RHA1_ro02067	hypothetical protein	1.40104	0.461137	-1.29822	0.594982	1.72359	0.132518	3.13497	0.000494219	211.337	139.852	245.632	435.39
RHA1_RS10090	regX3	RHA1_ro02068	XRE family transcriptional regulator	1.53549	0.186848	-1.53328	0.249712	1.40048	0.281284	3.2972	1.15e-05	149.601	86.0671	207.431	280.423
RHA1_RS10095	senX3	RHA1_ro02069	histidine kinase	1.06859	0.911383	-1.40375	0.453726	1.56251	0.268087	2.34382	0.0113371	77.3743	47.5642	73.0896	108.883
RHA1_RS10100	gpmA	RHA1_ro02070	phosphoglyceromutase	1.00411	0.993984	-4.6248	1.32e-05	-1.41287	0.324957	3.28681	0.000624666	235.418	47.0934	204.75	143.346
RHA1_RS10105		RHA1_ro02071	AMP-dependent synthetase	-1.80172	0.131683	-1.06597	0.891653	-4.07295	0.000110005	-6.88414	1.01e-09	89.5569	67.5023	46.936	9.70795
RHA1_RS10110		RHA1_ro02072	histidine kinase	-4.23207	0.000672495	-8.59558	1.1e-05	1.2912	0.718255	2.62251	0.0752072	279.827	25.1955	53.0933	71.4747
RHA1_RS10115		RHA1_ro02073	D-inositol 3-phosphate glycosyltransferase	-2.75858	0.00830126	-2.92241	0.00429598	1.15333	0.817146	1.22182	0.672268	110.61	30.2286	34.9707	38.4205
RHA1_RS10155		RHA1_ro02080	hypothetical protein	4.53437	6.84e-06	3.38698	0.000566439	2.54912	0.000107675	3.41268	3.88e-07	46.448	141.446	197.566	490.26
RHA1_RS10180		RHA1_ro02085	L,D-transpeptidase	1.78449	0.0276689	-3.25894	0.00072524	1.709	0.019118	9.93876	2.98e-14	100.684	22.2603	160.182	265.324
RHA1_RS10195		RHA1_ro02088	hypothetical protein	-1.486	0.557284	-2.79327	0.0805104	1.61102	0.456105	3.02826	0.0374541	106.108	36.5382	57.6841	97.5477
RHA1_RS10210		RHA1_ro02092	hypothetical protein	-2.26877	0.00234402	3.64468	1.26e-12	-4.10716	1.09e-06	-33.9618	8.67e-59	338.235	1021.13	145.275	30.5739
RHA1_RS10215		RHA1_ro02093	hypothetical protein	-1.35051	0.486973	1.68916	0.0892058	-1.22211	0.687164	-2.7879	5.79e-05	147.511	213.21	106.769	76.1553
RHA1_RS10225		RHA1_ro02095	SAM-dependent methyltransferase	-2.56888	0.165172	1.93372	0.197107	-1.001	0.999306	-4.97244	0.00012108	47.1873	75.01	17.9985	15.3263
RHA1_RS10240		RHA1_ro02098	4-hydroxy-2-oxovalerate aldolase	8.48012	NA	1.28558	NA	1.97496	NA	13.0274	0.0133856	0	0	12.1783	24.1387
RHA1_RS10255		RHA1_ro02101	chemotaxis protein CheY	-1.15702	0.89517	3.15009	0.0465509	1.33682	NA	-2.7264	0.0427536	20.4523	56.6155	11.3313	20.5355
RHA1_RS10260		RHA1_ro02102	MerR family transcriptional regulator	1.61755	0.523223	7.48585	4.61e-06	1.34594	0.692147	-3.43842	0.000343566	19.8037	137.413	27.3908	40.135
RHA1_RS10265		RHA1_ro02103	membrane protein	-1.08883	0.853548	-2.35829	0.00821324	-1.23847	0.600158	1.74885	0.0862692	521.972	201.012	432.016	329.366
RHA1_RS10270		RHA1_ro02104	hypothetical protein	4.43606	1.45e-28	-4.12433	2.84e-13	1.24892	0.200133	22.8499	3.01e-68	672.272	144.141	2647.92	3216.78
RHA1_RS10275		RHA1_ro02105	XRE family transcriptional regulator	4.45329	2.44e-45	-2.78604	1.77e-11	1.15136	0.320976	14.2849	1.21e-83	1242.97	339.18	4931.2	5481.08
RHA1_RS10315		RHA1_ro02114	glycosyl transferase	-1.09364	0.879869	4.61114	5.29e-09	2.1633	0.02152	-2.33112	0.000174904	50.5921	194.521	39.7936	85.9305
RHA1_RS10320		RHA1_ro02115	anti-sigma factor antagonist	1.60233	0.19385	4.76805	2.52e-10	2.47854	0.000379298	-1.20059	0.482087	217.417	895.173	309.393	755.596
RHA1_RS10325		RHA1_ro02116	hisitidine kinase	-1.11628	0.687569	2.91491	1.84e-12	-1.28825	0.268087	-4.19176	5.47e-24	576.335	1374.55	477.769	343.869
RHA1_RS10340		RHA1_ro02119	zinc-binding dehydrogenase	1.27029	0.633257	-3.48503	0.0079843	-1.05506	0.929412	4.19596	0.000835457	75.6085	15.6467	89.4424	77.8125
RHA1_RS10345	metE1	RHA1_ro02120	5-methyltetrahydropteroyltriglutamate--homocysteine methyltransferase	-19.6404	6.76e-23	-1.71456	0.00367548	-1.54297	0.405147	-17.6748	4.3e-38	288.926	137.046	12.352	7.84978
RHA1_RS10350	hbd1	RHA1_ro02121	3-hydroxybutyryl-CoA dehydrogenase	-19.7598	2.53e-26	-1.50263	0.0369605	-1.17222	0.787517	-15.4148	1.37e-42	935.817	497.514	35.3149	33.8925
RHA1_RS10355		RHA1_ro02122	isocitrate lyase	-12.6016	3.64e-51	-1.05598	0.761293	-1.39075	0.201044	-16.5966	2.65e-105	1324.34	1036.26	96.955	63.6677
RHA1_RS10365		RHA1_ro02124	formamidase	-2.30088	0.0836536	-1.44244	0.462033	-1.90942	0.248522	-3.04576	0.00590047	72.8439	40.6118	27.5716	13.8673
RHA1_RS10375		RHA1_ro02126	ABC transporter substrate-binding protein	40.5136	5.21e-12	-1.17945	0.899411	1.38541	0.354355	66.2003	8.61e-11	2.98402	2.87352	179.981	228.784
RHA1_RS10380		RHA1_ro02127	ABC transporter permease	55.8435	7.78e-18	-1.44081	0.75374	1.04073	0.914528	83.7366	1.34e-12	7.38693	1.46594	428.359	420.159
RHA1_RS10385		RHA1_ro02128	urea ABC transporter permease	36.0699	2.52e-11	-1.992	0.574262	1.35514	0.360603	97.369	1.24e-09	4.26636	0	165.652	218.213
RHA1_RS10390		RHA1_ro02129	urea ABC transporter ATP-binding protein	38.8402	1.18e-09	-1.56951	0.744623	1.5497	0.172577	94.4697	2.85e-09	2.94875	0	183.641	268.807
RHA1_RS10395		RHA1_ro02130	urea ABC transporter ATP-binding protein	60.6524	5.25e-07	1.37863	0.848881	1.61746	0.253643	71.1595	1.59e-07	0	0	128.435	208.092
RHA1_RS10400		RHA1_ro02131	GntR family transcriptional regulator	62.0446	4.73e-07	1.37698	0.849452	1.40547	0.457848	63.3284	3.76e-07	0	0	139.954	186.24
RHA1_RS10410		RHA1_ro02133	4-carboxymuconolactone decarboxylase	1.55043	0.471002	2.70384	0.0243344	-1.11199	0.888199	-1.93923	0.100826	67.4957	166.816	91.0658	83.4767
RHA1_RS10415		RHA1_ro02134	short-chain fatty acid transporter	-1.15923	0.844752	2.87106	0.00601249	1.30069	0.698293	-2.55881	0.0047323	28.1955	67.6673	18.5235	27.393
RHA1_RS10420		RHA1_ro02135	urea amidolyase	28.5151	9.35e-09	-2.06721	0.561048	1.00247	0.998839	59.0921	2.31e-07	1.3076	0	44.0063	39.5188
RHA1_RS10425		RHA1_ro02136	allophanate hydrolase	35.3921	5.69e-05	1.35768	0.85672	1.57773	0.445111	41.1286	1.61e-05	0	0	28.3311	43.6312
RHA1_RS10430		RHA1_ro02137	NmrA family transcriptional regulator	4.78396	9.65e-05	-5.43725	0.0340049	-1.42705	0.436488	18.2275	2.13e-05	30.9792	4.19976	134.419	91.1452
RHA1_RS10435		RHA1_ro02138	HxlR family transcriptional regulator	7.44854	1.17e-09	2.43808	0.0296447	-2.22014	0.00473309	1.37608	0.389877	72.5209	149.054	505.77	222.159
RHA1_RS10445	dldH1	RHA1_ro02140	dihydrolipoyl dehydrogenase	1.05062	0.819265	-7.84253	1.82e-33	-1.4217	0.0090232	5.79553	2.2e-25	796.131	84.2631	744.69	502.165
RHA1_RS10450		RHA1_ro02141	prolyl oligopeptidase	-1.17697	0.711539	-4.51897	5.49e-05	-1.36665	0.422869	2.80941	0.00622005	73.0658	12.9029	55.8056	38.3497
RHA1_RS10455		RHA1_ro02142	hydrolase	-1.2411	0.616149	2.34598	0.000879453	-2.14938	0.0165675	-6.25815	4.42e-15	148.762	285.094	104.604	46.5716
RHA1_RS10465			hypothetical protein	5.59675	1.1e-18	10.1784	1.63e-34	1.02698	0.945406	-1.77085	0.00376442	1867.31	15982.7	9547.81	9454.14
RHA1_RS10475	groEL	RHA1_ro02146	molecular chaperone GroEL	-23.3153	3.4e-119	-95.9026	1.13e-111	-1.61559	0.00589868	2.54599	3.62e-05	4717.19	36.2577	183.408	105.449
RHA1_RS10490		RHA1_ro02149	universal stress protein	-1.61324	0.330996	-1.25351	0.649422	-3.42903	0.00325649	-4.41312	6.56e-05	113.346	67.7192	58.4383	16.6916
RHA1_RS10495		RHA1_ro02150	alcohol dehydrogenase	1.03946	0.948083	-1.13726	0.795176	-2.30662	0.015137	-1.95124	0.0510799	93.0633	62.1554	88.0656	35.1405
RHA1_RS10500		RHA1_ro02151	PucR family transcriptional regulator	1.80155	0.278623	1.6908	0.318379	-2.69897	0.0240937	-2.53305	0.0255815	28.6365	42.5986	47.5142	16.2956
RHA1_RS10505	dadA2	RHA1_ro02152	D-amino acid dehydrogenase	7.58608	1.03e-36	2.43642	1.14e-06	-2.51488	6.95e-11	1.23808	0.257057	145.848	294.407	994.317	379.909
RHA1_RS10520		RHA1_ro02156	polyketide cyclase	-7.12596	0.00343991	1.88802	0.16558	1.03741	0.979679	-12.9688	6.97e-10	132.048	205.151	9.13745	14.4335
RHA1_RS10525		RHA1_ro02157	hypothetical protein	-3.16241	0.184732	2.10863	0.240219	-1.80818	NA	-12.0576	9.48e-06	49.236	85.6624	12.1762	6.19843
RHA1_RS10565		RHA1_ro02165	cation:proton antiporter	1.32549	0.623307	-3.3425	0.0398839	2.82277	0.00363797	12.5061	1.69e-07	15.5655	2.2881	18.2335	50.6763
RHA1_RS10570		RHA1_ro02166	cation:proton antiporter	-1.754	NA	-2.63012	0.321417	3.75435	NA	5.62966	0.026557	28.5979	8.59781	9.74662	53.7476
RHA1_RS10575		RHA1_ro02167	cation:proton antiporter	1.00134	0.997899	-2.69006	0.180074	2.07971	0.226048	5.60204	0.00379327	17.5963	4.61827	15.2391	32.4779
RHA1_RS10580		RHA1_ro02168	cation:proton antiporter	1.55257	0.654973	-2.22572	0.429767	2.05244	NA	7.09238	0.0090816	22.2933	4.52828	28.1234	65.9247
RHA1_RS10600		RHA1_ro02172	carboxylate-amine ligase	1.53421	0.0850494	-2.24276	0.00308651	-1.16867	0.621838	2.94424	8.48e-06	170.549	57.9138	229.742	190.247
RHA1_RS10605		RHA1_ro02173	superoxide dismutase	-2.17473	0.00710112	-2.41683	0.00172754	1.07738	0.881991	1.19731	0.608022	307.075	99.7918	126.293	129.921
RHA1_RS10635		RHA1_ro02179	membrane protein	-1.28533	0.564845	4.70157	5.09e-11	-4.14857	9.36e-06	-25.07	1.02e-37	172.168	676.709	133.653	26.6793
RHA1_RS10640		RHA1_ro02180	acetyltransferase	-1.3657	0.284965	5.90103	6.65e-26	-5.34525	5.18e-12	-43.0775	3.84e-81	587.568	2887.23	403.513	69.5767
RHA1_RS10645		RHA1_ro02181	hypothetical protein	1.06505	0.953326	1.51095	0.568761	-2.11477	NA	-3.00016	0.0476311	59.5696	71.5136	56.7319	24.8096
RHA1_RS10660		RHA1_ro02184	adenylate cyclase	-1.03413	0.961914	-1.39045	0.515657	-2.74395	0.0113137	-2.04078	0.0851467	97.3886	52.9373	90.0524	28.3054
RHA1_RS10665		RHA1_ro02185	amidohydrolase	-1.29806	0.261464	1.42506	0.0564373	-1.67604	0.00744178	-3.10036	1.64e-13	267.519	313.251	179.544	104.01
RHA1_RS10705		RHA1_ro02193	membrane protein	-1.49756	0.500296	-1.00316	0.996156	-1.73301	0.3492	-2.58711	0.0213449	43.321	36.7912	26.7289	14.0649
RHA1_RS10725	pta	RHA1_ro02197	phosphate acetyltransferase	-1.78109	0.0977749	-2.1158	0.0234436	-1.24764	0.643701	-1.05026	0.914414	73.8462	29.6844	35.9368	28.2077
RHA1_RS10755		RHA1_ro02204	glucose-6-phosphate dehydrogenase	-2.39499	0.000639739	-3.43159	2.07e-06	-1.10949	0.809895	1.29142	0.433277	316.773	69.7842	114.416	100.908
RHA1_RS10765		RHA1_ro02206	esterase	-2.02969	0.0110106	2.1696	0.000178466	-1.49525	0.232407	-6.58452	8.51e-23	206.358	365.313	90.9052	57.7175
RHA1_RS10770		RHA1_ro02207	peptide synthetase	1.10092	0.927043	5.04721	0.000842413	4.31173	0.00614339	-1.06327	0.90955	1.25963	5.90756	1.22813	5.5377
RHA1_RS10780		RHA1_ro02209	polyketide synthase	1.06744	0.970293	7.81564	0.00483373	5.97527	NA	-1.22536	0.771327	0.96096	9.1409	0.626898	6.76851
RHA1_RS10785		RHA1_ro02210	peptide synthetase	-1.52307	0.719507	18.5598	1.11e-09	14.9519	3.52e-05	-1.89059	0.0616663	0.987436	18.059	0.303683	9.2771
RHA1_RS10790		RHA1_ro02211	peptide synthetase	-1.84963	0.548107	3.30564	0.0425892	3.92545	NA	-1.55758	0.425324	9.76229	26.8284	4.14558	18.0617
RHA1_RS10800		RHA1_ro02213	3-oxoacyl-ACP synthase	2.16315	0.48931	5.52081	0.029228	1.84869	NA	-1.38055	0.660968	4.21168	25.8059	9.0705	18.4571
RHA1_RS10920		RHA1_ro02237	O-succinylhomoserine sulfhydrylase	-1.1613	0.650272	-7.05238	6.78e-10	-1.19084	0.59867	5.0996	1.87e-07	212.766	21.551	160.752	131.698
RHA1_RS10925		RHA1_ro02238	sulfurtransferase	-1.15126	0.800255	-4.83356	0.000725657	-1.08164	0.897018	3.88161	0.00274444	230.923	30.2021	180.65	157.928
RHA1_RS10935		RHA1_ro02240	FAD-dependent pyridine nucleotide-disulfide oxidoreductase	-2.10408	0.0900158	-2.64743	0.0191195	1.42789	0.521702	1.79662	0.17127	103.385	32.1006	36.1243	59.3395
RHA1_RS10960	purT	RHA1_ro02245	phosphoribosylglycinamide formyltransferase	-2.31176	0.101634	1.31761	0.567995	1.08384	0.924588	-2.81036	0.00349578	54.8271	60.5351	21.0973	21.6127
RHA1_RS10965		RHA1_ro02246	DNA lyase	-1.55701	0.137477	1.70503	0.0211599	-1.02065	0.967628	-2.70959	4.58e-07	224.426	313.557	124.049	119.331
RHA1_RS10975	thyA	RHA1_ro02248	thymidylate synthase	-1.2014	0.728681	-1.84432	0.145279	1.66076	0.200413	2.5495	0.00721444	111.096	49.6671	79.4506	132.511
RHA1_RS10990		RHA1_ro02251	LuxR family transcriptional regulator	-1.25912	0.24555	1.85981	8.69e-06	-1.87567	5.54e-05	-4.39233	8.89e-31	1774.46	2721.52	1290.23	643.985
RHA1_RS10995		RHA1_ro02252	C4-dicarboxylate ABC transporter	-1.05264	0.892644	1.2015	0.502374	-1.95169	0.00247657	-2.46839	3.34e-06	891.289	852.985	759.872	367.065
RHA1_RS11005		RHA1_ro02254	Tat pathway signal protein	-2.8627	0.00995374	-10.8652	2.77e-06	-1.26897	0.716219	2.99094	0.0509397	241.657	17.7866	67.687	56.0967
RHA1_RS11010		RHA1_ro02255	histidine kinase	1.31223	0.245963	1.03514	0.906804	-3.73716	4.2e-14	-2.94801	1.69e-09	175.644	150.444	203.33	52.6262
RHA1_RS11015		RHA1_ro02256	LuxR family transcriptional regulator	1.20738	0.209725	-2.45581	1.41e-12	-1.64244	2.44e-05	1.8053	3.39e-06	2127.38	692.161	2270.48	1338.48
RHA1_RS11020		RHA1_ro02257	hypothetical protein	1.16098	0.25384	-3.01761	8.39e-28	-1.57152	7.63e-06	2.22931	2.15e-15	4913.46	1313.98	5084.91	3109.15
RHA1_RS11025		RHA1_ro02258	acyl-ACP desaturase	-1.44499	0.00107433	-11.9822	8.8e-101	-1.98282	3.76e-11	4.18205	6.5e-34	7026.42	474.717	4296.91	2092.65
RHA1_RS11030		RHA1_ro02261	universal stress protein	-1.48397	0.00367369	-9.62818	2.33e-42	-2.96946	8.59e-19	2.18495	1.22e-05	1638.05	132.01	992.24	316.646
RHA1_RS11035		RHA1_ro02262	F420-dependent oxidoreductase	-1.35508	0.0110106	-8.73051	1.23e-59	-2.34056	3.38e-16	2.75267	1.6e-13	2305.81	213.238	1526.06	620.907
RHA1_RS11040		RHA1_ro02263	universal stress protein	-1.03992	0.806443	-3.35319	1.32e-34	-2.09412	1.57e-16	1.53978	3.53e-05	3437.45	841.729	2943.44	1348.16
RHA1_RS11045		RHA1_ro02264	transcriptional regulator	1.23045	0.550308	-1.81686	0.0396889	1.07712	0.856988	2.40796	0.000473903	452.731	198.839	498.168	513.197
RHA1_RS11050		RHA1_ro02265	hemin transporter	-1.99006	0.0603022	-50.3565	2.91e-07	-1.15519	0.796983	21.9045	6.1e-05	135.98	0	64.4314	49.8908
RHA1_RS11060		RHA1_ro02267	hypothetical protein	1.06973	0.820137	-1.09536	0.722292	-2.10906	1.4e-05	-1.79993	0.000703203	1716.61	1243.17	1674	742.301
RHA1_RS11065		RHA1_ro02268	hypothetical protein	1.04057	0.961914	-8.36465	0.00210105	-1.70644	0.35285	5.10067	0.0184484	74.7357	6.21134	71.1578	38.1415
RHA1_RS11070		RHA1_ro02269	alanine glycine permease	-1.9865	0.192063	-2.70572	0.04123	-1.0859	0.919576	1.25431	0.701627	67.4792	23.2894	27.731	26.6797
RHA1_RS11080		RHA1_ro02271	carboxymethylenebutenolidase	2.04413	0.0362572	1.37799	0.439759	1.41054	0.331862	2.09242	0.00997908	76.3695	88.8039	139.495	193.507
RHA1_RS11090		RHA1_ro02273	amidohydrolase	1.00486	0.995454	-4.79365	0.00627938	-1.50561	0.462539	3.19932	0.0417877	74.1871	10.0375	63.7655	41.3147
RHA1_RS11130		RHA1_ro02281	hypothetical protein	-1.64533	0.00478161	4.45883	4.35e-32	1.30965	0.184539	-5.60168	2.42e-47	897.862	3283.99	486.707	611.11
RHA1_RS11135		RHA1_ro02282	membrane protein	-1.32633	0.110403	7.01628	4.38e-71	2.26766	8.12e-10	-4.10376	1.84e-47	1108.14	6466.94	757.331	1633.65
RHA1_RS11210		RHA1_ro02297	acyl-CoA dehydrogenase	-3.61141	4.73e-05	-8.35059	1.61e-08	-1.6703	0.231608	1.38435	0.521883	204.168	22.2807	50.8819	28.165
RHA1_RS11215		RHA1_ro02298	trans-aconitate 2-methyltransferase	-3.56049	0.0132717	-3.40717	0.0134783	-1.55805	0.557113	-1.62817	0.407667	137.632	35.4228	29.4212	20.56
RHA1_RS11255		RHA1_ro02306	acyl-CoA synthetase	3.41788	0.000498685	4.20184	1.49e-05	-2.63675	0.00179194	-3.24154	2.49e-05	24.8071	88.7184	83.5287	28.8552
RHA1_RS11265		RHA1_ro02308	enoyl-CoA hydratase	-2.48377	0.0588422	-4.60089	0.00193737	-1.26163	0.751431	1.46825	0.529009	128.371	17.8572	47.2108	33.7352
RHA1_RS11270		RHA1_ro02309	fumarylacetoacetase	-4.54727	0.0151178	-3.63543	0.0286001	1.44075	0.709796	1.15184	0.854339	56.1065	13.5705	8.95604	14.5342
RHA1_RS11280	hmgA	RHA1_ro02311	homogentisate 1,2-dioxygenase	-2.22285	0.304315	-10.7949	0.00483218	-1.78782	NA	2.71634	0.296215	38.243	1.08113	14.1264	7.74449
RHA1_RS11295		RHA1_ro02314	membrane protein	-2.3943	NA	-15.8748	0.00428144	-1.49364	NA	4.43898	0.153869	74.0573	0	27.1443	16.1834
RHA1_RS11315		RHA1_ro02318	isochorismatase	-21.1791	1.33e-05	-6.11349	0.00053167	-2.05389	0.566186	-7.11533	0.00348372	195.47	30.2515	4.28671	2.94073
RHA1_RS11320		RHA1_ro02319	peptide synthetase	-31.3768	8.98e-20	-15.6023	1.33e-19	-2.73001	0.0888422	-5.49014	4.91e-05	94.4876	4.5876	1.76032	0.883507
RHA1_RS11325		RHA1_ro02320	iron siderophore-binding protein	-80.6763	1.45e-33	-46.4805	2.53e-38	-1.33262	0.708261	-2.31303	0.0398309	1494.93	25.7156	12.523	11.6304
RHA1_RS11345		RHA1_ro02324	hypothetical protein	1.53546	0.12991	1.33161	0.34217	-2.33814	0.000212425	-2.02773	0.0020881	680.378	752.974	971.465	382.097
RHA1_RS11355		RHA1_ro02326	membrane protein	1.23104	0.390045	2.37698	5.09e-08	-1.03072	0.926261	-1.99018	2.29e-06	130.462	258.588	141.394	134.122
RHA1_RS11415		RHA1_ro02338	polyketide cyclase	-2.19904	0.382065	-2.99381	0.191576	3.49464	NA	4.75766	0.0278307	56.3157	13.5035	15.1296	76.0707
RHA1_RS11420		RHA1_ro02339	alcohol dehydrogenase	-1.21695	0.802447	-6.91715	0.00712876	1.1527	0.864928	6.55194	0.00604855	47.3113	4.95025	31.9975	38.5562
RHA1_RS11425		RHA1_ro02340	3-ketoacyl-ACP reductase	-1.11265	0.90912	-4.7061	0.0316903	-1.359	NA	3.11229	0.114358	54.4569	8.16614	38.8033	30.5336
RHA1_RS11480		RHA1_ro02350	hypothetical protein	-1.14885	0.769626	-2.40915	0.0135892	-1.00015	0.999506	2.09669	0.0294505	93.6558	30.0165	70.9854	70.0861
RHA1_RS11535		RHA1_ro02361	lipase	-1.38522	0.479253	2.41578	0.00309639	1.12873	0.827103	-2.96474	4.7e-05	121.066	240.241	83.4994	85.2967
RHA1_RS11555		RHA1_ro02365	major facilitator transporter	4.95692	0.00346807	-3.56888	0.183022	-2.85561	0.0320555	6.19505	0.0226191	10.7228	0.893494	48.8081	15.6276
RHA1_RS11560		RHA1_ro02366	transcriptional regulator	-3.31427	1.12e-07	-8.54235	4.84e-15	1.65693	0.0615741	4.27065	1.71e-07	406.79	37.0444	98.5164	173.29
RHA1_RS11565		RHA1_ro02367	ketohydroxyglutarate aldolase	-5.13812	9.31e-13	-37.0818	7.45e-19	2.03045	0.00677483	14.6538	6.87e-11	1010.15	19.7707	155.997	339.692
RHA1_RS11570	edd	RHA1_ro02368	phosphogluconate dehydratase	-2.9589	6.01e-08	-15.848	2.95e-32	1.68384	0.0233651	9.01874	5.16e-21	938.009	46.415	268.43	455.297
RHA1_RS11575	zwf2	RHA1_ro02369	glucose-6-phosphate 1-dehydrogenase	-1.53548	0.0124462	-2.60206	5.37e-10	-1.30193	0.186482	1.30161	0.141412	1631.13	496.952	935.562	696.766
RHA1_RS11580		RHA1_ro02370	ROK family transcriptional regulator	-2.06141	0.0263139	-2.83384	0.00114785	1.73751	0.106294	2.38856	0.00495835	142.43	38.7522	58.6536	101.701
RHA1_RS11585	catC	RHA1_ro02371	muconolactone delta-isomerase	1.30857	0.0368478	-210.398	1.24e-23	1.09724	0.59689	302.091	2.95e-27	5503.6	4.60054	6402.02	6748.4
RHA1_RS11590	catB	RHA1_ro02372	chloromuconate cycloisomerase	1.54852	8.01e-05	-194.64	1.76e-49	1.10974	0.525624	334.48	1.21e-60	3334.04	6.93772	4570.38	4904.53
RHA1_RS11595	catA1	RHA1_ro02373	catechol 1,2-dioxygenase	1.72927	1.56e-05	-127.036	6.77e-45	-1.05681	0.80265	207.87	4.49e-55	3264.73	21.7149	4993.72	4572.11
RHA1_RS11600	catR	RHA1_ro02374	IclR family transcriptional regulator	1.03524	0.979	-7.23044	0.0528378	2.43365	NA	18.2164	0.00117752	21.8117	0	17.2983	47.5686
RHA1_RS11605		RHA1_ro02375	intradiol ring-cleavage dioxygenase	-1.41307	0.0426332	-211.474	1.69e-16	-1.93761	1.19e-05	77.2372	2.76e-11	1731.95	0	1080.25	540.95
RHA1_RS11610		RHA1_ro02376	acyl-CoA hydrolase	1.62709	0.188023	-6.12032	0.000711245	2.13508	0.00642569	21.2618	1.44e-10	75.3584	7.9066	109.055	226.68
RHA1_RS11615		RHA1_ro02377	copper oxidase	-1.65109	0.283075	1.35151	0.473615	1.0104	0.991669	-2.20849	0.0131046	62.9944	65.3263	34.4376	32.6631
RHA1_RS11625		RHA1_ro02379	flavin reductase	-15.9921	1.8e-06	-68.223	4.73e-07	1.18339	0.887617	5.04839	0.0921704	287.271	0	13.8706	16.8272
RHA1_RS11630		RHA1_ro02380	Pyoverdin chromophore biosynthetic protein pvcC	-7.79862	5e-14	-28.9877	1.08e-15	-1.08279	0.890934	3.43283	0.00857518	289.606	6.24005	31.9678	28.8093
RHA1_RS11635	benR	RHA1_ro02381	AraC family transcriptional regulator	-1.46744	0.116387	-3.73289	9.97e-09	-1.43273	0.158547	1.7755	0.0206801	468.617	103.545	291.72	188.797
RHA1_RS11640		RHA1_ro02382	cytochrome P450	-1.80998	0.218515	-12.0465	2.89e-05	-1.5412	0.432419	4.31846	0.01974	90.2074	3.21127	41.9595	26.7046
RHA1_RS11645		RHA1_ro02383	oxidoreductase	-1.26792	0.651889	-13.7894	2.63e-05	-1.11954	0.852569	9.71426	0.000222924	100.184	4.92043	75.0693	59.9289
RHA1_RS11650	benA	RHA1_ro02384	benzoate 1,2-dioxygenase subunit alpha	1.01286	0.960163	-163.332	1.89e-85	-1.14204	0.48797	144.858	1.34e-81	5129.72	25.1227	4594.53	3892.6
RHA1_RS11655	benB	RHA1_ro02385	benzoate 1,2-dioxygenase subunit beta	1.26113	0.221039	-154.001	2.76e-38	1.00855	0.979163	195.875	1.77e-42	5090.1	21.7625	5654.39	5536.78
RHA1_RS11660	benC	RHA1_ro02386	benzoate 1,2-dioxygenase ferredoxin reductase	1.38371	0.0114767	-176.137	3.1e-90	1.04157	0.849997	253.854	2.08e-103	4900.18	17.983	6009.32	6050.64
RHA1_RS11665	benD	RHA1_ro02387	1,6-dihydroxycyclohexa-2,4-diene-1-carboxylate dehydrogenase	1.37052	0.0267491	-226.163	4.74e-30	1.0566	0.803506	327.503	1.09e-34	2819.62	6.16446	3406.14	3494.2
RHA1_RS11670	benK	RHA1_ro02388	MFS transporter	1.11663	0.438492	-114.744	3.14e-39	-1.32848	0.0093474	96.4464	6.01e-37	1562.06	7.45762	1552.48	1123.82
RHA1_RS11675		RHA1_ro02389	2-oxoacid ferredoxin oxidoreductase subunit beta	-1.82663	0.100893	2.17229	0.00420197	-1.13041	0.818318	-4.48543	3.81e-10	125.044	234.298	60.3716	52.2651
RHA1_RS11680			2-oxoglutarate ferredoxin oxidoreductase subunit alpha	-1.71371	0.0227879	2.58818	3.41e-08	-1.73561	0.0215385	-7.69811	3.01e-35	154.058	321.735	81.44	43.8845
RHA1_RS11685		RHA1_ro02391	LuxR family transcriptional regulator	-1.34203	0.70459	1.11411	0.880859	-1.82433	0.387909	-2.72767	0.0427536	15.3231	14.2382	9.97367	4.98921
RHA1_RS11710	gpsA	RHA1_ro02396	glycerol-3-phosphate dehydrogenase	-1.39151	0.173999	2.63541	1.17e-09	-1.51718	0.0676848	-5.56379	4.67e-31	270.605	585.295	171.492	109.371
RHA1_RS11715		RHA1_ro02397	peptide synthetase	-1.30341	0.672647	6.00796	9.02e-09	1.23586	0.750477	-6.33632	1.21e-11	3.39413	17.0871	2.77771	2.72504
RHA1_RS11725	acnA1	RHA1_ro02399	aconitate hydratase	2.13256	0.0134101	2.01501	0.0202253	-1.1862	0.695903	-1.12081	0.743543	58.0285	92.191	107.403	90.8509
RHA1_RS11730		RHA1_ro02400	ATPase	-1.33629	0.46266	-2.5571	0.00481795	-1.68373	0.13073	1.13652	0.765546	132.071	40.0399	92.1795	50.0459
RHA1_RS11755		RHA1_ro02405	protein kinase	1.01319	0.979	1.81422	0.0153748	-1.61973	0.0883612	-2.90029	7.2e-07	68.6468	103.224	61.014	37.2201
[truncated: 1,762 more rows]

## Sheet: N–E_vs_N+E
#ID	Gene_ID	ID_old	Product	N–E/N+E	Adjusted_p_value
[truncated: 779 more rows]

## Sheet: N+S_vs_N+E
#ID	Gene_ID	ID_old	Product	N+S/N+E	Adjusted_p_value
[truncated: 1,324 more rows]

## Sheet: N–S_vs_N–E
#ID	Gene_ID	ID_old	Product	N–S/N–E	Adjusted_p_value
[truncated: 482 more rows]

[truncated: 1 more sheets: N–S_vs_N+S]
